# Supplementary material for: Assessing agreement between malaria slide density readings
Source: Malar J. 2010 Jan 4;9:4. doi: 10.1186/1475-2875-9-4 (PMC2817705; doi:10.1186/1475-2875-9-4)
Supplement: Additional file 1 — Malaria slide density agreement. A spreadsheet which can be used to implement the method described int the paper. Blue cells, and columns headed in blue, are to be supplied by the user. Yellow cells, and columns headed in yellow, are calculated by the spreadsheet. The data (numbers of parasites actually seen, not per microlitre) should be pasted into columns 'reader 1' and 'reader 2'. It may be convenient to put an identifying variable in the 'ID' column. We suggest omitting double-zero counts from analysis (see main text for rationale). The 'ScratchData' tab is not intended to be modified by the user. However, if more than 1000 paired readings are needed, additional rows can be copied on to the bottom of the 'data' and 'ScratchData' tabs. The last four tabs contain different graphs of the data. [file 1475-2875-9-4-S1.XLS]

## Sheet: data
ID	reader 1 number parasites counted (not per microlitre)	reader 2 number parasites counted (in same volume as Reader 1)	difference in square root counts is outside Poisson limits of agreement	difference in square root counts is outside empirical limits of agreement	Assessing Agreement Between Malaria Slide Density Readings. Alexander N, Schellenberg D, Ngasala B, Petzold M, Drakeley C, Sutherland, C. Malaria Journal, submitted 2009.
	8	7	NO	NO	This spreadsheet is supplied in good faith but with no warranty or responsibility for errors.
	22	20	NO	NO	The corresponding author of the paper will attempt to solve any errors, without guaranteeing to do so.
	4	2	NO	NO	The spreadsheet is supplied with artificial test data.
	13	13	NO	NO	The analysis in the paper used R (not Excel): code is available from the corresponding author.
	20	12	NO	NO
	21	25	NO	NO	Blue cells, and columns headed in blue, are to be supplied by the user.
	19	25	NO	NO	Yellow cells, and columns headed in yellow, are calculated by the spreadsheet.
	24	41	YES	NO	The data (parasite counts, not per microlitre) should be pasted into columns 'reader 1' and 'reader 2'.
	59	26	YES	YES	It may be convenient to put an identifying variable in the 'ID' column
	37	33	NO	NO	We suggest omitting double-zero counts from analysis (see paper for rationale).
	3	7	NO	NO
	33	22	NO	NO	The 'ScratchData' tab is not intended to be modified by the user.
	6	4	NO	NO	However, if more than 1000 paired readings are needed, additional rows can be copied on to the bottom of the 'data' and 'ScratchData' tabs.
	13	5	NO	NO	The last four tabs contain different graphs of the data.
	19	12	NO	NO
	24	24	NO	NO	Poisson percentile	5
	0	1	NO	NO	(% of differences which, under Poisson distribution, would lie outside limits of agreement)
	1	4	NO	NO	Poisson lower limit of agreement (pink line in graphs)	-1.3859
	50	44	NO	NO	Poisson upper limit of agreement (pink line in graphs)	1.3859
	4	2	NO	NO
	6	5	NO	NO	data percentile (percent of differences in the data to lie outside empirical limits of agreement)	5
	26	17	NO	NO	empirical lower limit of agreement (blue line in graphs)	-2.08454
	54	32	YES	NO	empirical upper limit of agreement (blue line in graphs)	2.1956
	3	3	NO	NO	median of differences (blue line in graphs)	0.182631
	178	135	YES	NO
	34	21	NO	NO
	16	10	NO	NO
	2	12	YES	NO
	1	1	NO	NO
	57	96	YES	YES
	1	0	NO	NO
	108	91	NO	NO
	2	1	NO	NO
	1	0	NO	NO
	10	4	NO	NO
	17	28	NO	NO
	5	10	NO	NO
	4	2	NO	NO
	3	0	YES	NO
	1	4	NO	NO
	20	23	NO	NO
	26	21	NO	NO
	1	1	NO	NO
	35	43	NO	NO
	1	1	NO	NO
	3	12	YES	NO
	8	1	YES	NO
	6	4	NO	NO
	19	15	NO	NO
	6	8	NO	NO
	23	18	NO	NO
	120	147	NO	NO
	50	52	NO	NO
	0	3	YES	NO
	86	55	YES	NO
	5	2	NO	NO
	35	34	NO	NO
	6	36	YES	YES
	22	64	YES	YES
	4	5	NO	NO
	8	7	NO	NO
	11	10	NO	NO
	2	1	NO	NO
	11	9	NO	NO
	30	29	NO	NO
	33	11	YES	YES
	1	0	NO	NO
	3	10	YES	NO
	17	11	NO	NO
	0	4	YES	NO
	12	7	NO	NO
	0	2	YES	NO
	84	80	NO	NO
	1	2	NO	NO
	50	70	NO	NO
	2	3	NO	NO
	3	2	NO	NO
	0	2	YES	NO
	1	0	NO	NO
	14	19	NO	NO
	7	5	NO	NO
	102	64	YES	NO
	3	4	NO	NO
	26	37	NO	NO
	3	4	NO	NO
	2	7	NO	NO
	15	19	NO	NO
	15	13	NO	NO
	6	3	NO	NO
	3	1	NO	NO
	1	2	NO	NO
	4	3	NO	NO
	14	20	NO	NO
	11	19	NO	NO
	3	8	NO	NO
	51	50	NO	NO
	1	0	NO	NO
	5	2	NO	NO
	39	37	NO	NO
	9	7	NO	NO
	20	14	NO	NO
	6	11	NO	NO
	16	9	NO	NO
	8	12	NO	NO
	4	9	NO	NO
	46	34	NO	NO
	20	16	NO	NO
	170	109	YES	YES
	10	3	YES	NO
	57	56	NO	NO
	7	6	NO	NO
	35	37	NO	NO
	10	3	YES	NO
	15	18	NO	NO
	0	1	NO	NO
	52	57	NO	NO
	2	0	YES	NO
	19	23	NO	NO
	46	49	NO	NO
	16	16	NO	NO
	5	3	NO	NO
	2	7	NO	NO
	4	3	NO	NO
	105	76	YES	NO
	5	2	NO	NO
	34	27	NO	NO
	16	13	NO	NO
	32	39	NO	NO
	2	4	NO	NO
	2	1	NO	NO
	4	7	NO	NO
	15	6	YES	NO
	3	1	NO	NO
	94	59	YES	NO
	1	3	NO	NO
	54	49	NO	NO
	23	14	NO	NO
	6	4	NO	NO
	17	14	NO	NO
	3	3	NO	NO
	4	1	NO	NO
	55	49	NO	NO
	6	4	NO	NO
	4	6	NO	NO
	18	19	NO	NO
	7	7	NO	NO
	52	52	NO	NO
	35	33	NO	NO
	0	1	NO	NO
	29	24	NO	NO
	50	44	NO	NO
	0	3	YES	NO
	43	35	NO	NO
	27	41	NO	NO
	9	5	NO	NO
	5	19	YES	YES
	1	0	NO	NO
	44	22	YES	NO
	12	10	NO	NO
	23	27	NO	NO
	3	2	NO	NO
	72	89	NO	NO
	18	17	NO	NO
	15	10	NO	NO
	3	2	NO	NO
	18	42	YES	YES
	1	0	NO	NO
	2	2	NO	NO
	28	22	NO	NO
	0	4	YES	NO
	53	33	YES	NO
	3	2	NO	NO
	29	43	NO	NO
	11	5	NO	NO
	2	2	NO	NO
	12	8	NO	NO
	7	3	NO	NO
	1	5	NO	NO
	43	35	NO	NO
	13	5	NO	NO
	44	32	NO	NO
	2	5	NO	NO
	3	2	NO	NO
	2	5	NO	NO
	27	27	NO	NO
	5	0	YES	YES
	1	0	NO	NO
	20	8	YES	NO
	97	32	YES	YES
	69	66	NO	NO
	1	2	NO	NO
	22	22	NO	NO
	1	1	NO	NO
	2	3	NO	NO
	25	27	NO	NO
	2	1	NO	NO
	15	20	NO	NO
	23	33	NO	NO
	58	63	NO	NO
	17	17	NO	NO
	4	10	NO	NO
	52	36	NO	NO
	2	4	NO	NO
	133	84	YES	YES
	14	12	NO	NO
	127	83	YES	NO
	6	9	NO	NO
	0	1	NO	NO
	1	2	NO	NO
	2	2	NO	NO
	0	1	NO	NO
	13	35	YES	YES
	8	14	NO	NO
	35	39	NO	NO
	11	6	NO	NO
	1	0	NO	NO
	129	126	NO	NO
	7	7	NO	NO
	33	19	NO	NO
	2	7	NO	NO
	1	0	NO	NO
	1	3	NO	NO
			#N/A	#N/A
			#N/A	#N/A
			#N/A	#N/A
			#N/A	#N/A
			#N/A	#N/A
			#N/A	#N/A
			#N/A	#N/A
			#N/A	#N/A
			#N/A	#N/A
			#N/A	#N/A
			#N/A	#N/A
			#N/A	#N/A
			#N/A	#N/A
			#N/A	#N/A
			#N/A	#N/A
			#N/A	#N/A
			#N/A	#N/A
			#N/A	#N/A
			#N/A	#N/A
			#N/A	#N/A
			#N/A	#N/A
			#N/A	#N/A
			#N/A	#N/A
			#N/A	#N/A
			#N/A	#N/A
			#N/A	#N/A
			#N/A	#N/A
			#N/A	#N/A
			#N/A	#N/A
			#N/A	#N/A
			#N/A	#N/A
			#N/A	#N/A
			#N/A	#N/A
			#N/A	#N/A
			#N/A	#N/A
			#N/A	#N/A
			#N/A	#N/A
			#N/A	#N/A
			#N/A	#N/A
			#N/A	#N/A
			#N/A	#N/A
			#N/A	#N/A
			#N/A	#N/A
			#N/A	#N/A
			#N/A	#N/A
			#N/A	#N/A
			#N/A	#N/A
			#N/A	#N/A
			#N/A	#N/A
			#N/A	#N/A
			#N/A	#N/A
			#N/A	#N/A
			#N/A	#N/A
			#N/A	#N/A
			#N/A	#N/A
			#N/A	#N/A
			#N/A	#N/A
			#N/A	#N/A
			#N/A	#N/A
			#N/A	#N/A
			#N/A	#N/A
			#N/A	#N/A
			#N/A	#N/A
			#N/A	#N/A
			#N/A	#N/A
			#N/A	#N/A
			#N/A	#N/A
			#N/A	#N/A
			#N/A	#N/A
			#N/A	#N/A
			#N/A	#N/A
			#N/A	#N/A
			#N/A	#N/A
			#N/A	#N/A
			#N/A	#N/A
			#N/A	#N/A
			#N/A	#N/A
			#N/A	#N/A
			#N/A	#N/A
			#N/A	#N/A
			#N/A	#N/A
			#N/A	#N/A
			#N/A	#N/A
			#N/A	#N/A
			#N/A	#N/A
			#N/A	#N/A
			#N/A	#N/A
			#N/A	#N/A
			#N/A	#N/A
			#N/A	#N/A
			#N/A	#N/A
			#N/A	#N/A
			#N/A	#N/A
			#N/A	#N/A
			#N/A	#N/A
			#N/A	#N/A
			#N/A	#N/A
			#N/A	#N/A
			#N/A	#N/A
			#N/A	#N/A
			#N/A	#N/A
			#N/A	#N/A
			#N/A	#N/A
			#N/A	#N/A
			#N/A	#N/A
			#N/A	#N/A
			#N/A	#N/A
			#N/A	#N/A
			#N/A	#N/A
			#N/A	#N/A
			#N/A	#N/A
			#N/A	#N/A
			#N/A	#N/A
			#N/A	#N/A
			#N/A	#N/A
			#N/A	#N/A
			#N/A	#N/A
			#N/A	#N/A
			#N/A	#N/A
			#N/A	#N/A
			#N/A	#N/A
			#N/A	#N/A
			#N/A	#N/A
			#N/A	#N/A
			#N/A	#N/A
			#N/A	#N/A
			#N/A	#N/A
			#N/A	#N/A
			#N/A	#N/A
			#N/A	#N/A
			#N/A	#N/A
			#N/A	#N/A
			#N/A	#N/A
			#N/A	#N/A
			#N/A	#N/A
			#N/A	#N/A
			#N/A	#N/A
			#N/A	#N/A
			#N/A	#N/A
			#N/A	#N/A
			#N/A	#N/A
			#N/A	#N/A
			#N/A	#N/A
			#N/A	#N/A
			#N/A	#N/A
			#N/A	#N/A
			#N/A	#N/A
			#N/A	#N/A
			#N/A	#N/A
			#N/A	#N/A
			#N/A	#N/A
			#N/A	#N/A
			#N/A	#N/A
			#N/A	#N/A
			#N/A	#N/A
			#N/A	#N/A
			#N/A	#N/A
			#N/A	#N/A
			#N/A	#N/A
			#N/A	#N/A
			#N/A	#N/A
			#N/A	#N/A
			#N/A	#N/A
			#N/A	#N/A
			#N/A	#N/A
			#N/A	#N/A
			#N/A	#N/A
			#N/A	#N/A
			#N/A	#N/A
			#N/A	#N/A
			#N/A	#N/A
			#N/A	#N/A
			#N/A	#N/A
			#N/A	#N/A
			#N/A	#N/A
			#N/A	#N/A
			#N/A	#N/A
			#N/A	#N/A
			#N/A	#N/A
			#N/A	#N/A
			#N/A	#N/A
			#N/A	#N/A
			#N/A	#N/A
			#N/A	#N/A
			#N/A	#N/A
			#N/A	#N/A
			#N/A	#N/A
			#N/A	#N/A
			#N/A	#N/A
			#N/A	#N/A
			#N/A	#N/A
			#N/A	#N/A
			#N/A	#N/A
			#N/A	#N/A
			#N/A	#N/A
			#N/A	#N/A
			#N/A	#N/A
			#N/A	#N/A
			#N/A	#N/A
			#N/A	#N/A
			#N/A	#N/A
			#N/A	#N/A
			#N/A	#N/A
			#N/A	#N/A
			#N/A	#N/A
			#N/A	#N/A
			#N/A	#N/A
			#N/A	#N/A
			#N/A	#N/A
			#N/A	#N/A
			#N/A	#N/A
			#N/A	#N/A
			#N/A	#N/A
			#N/A	#N/A
			#N/A	#N/A
			#N/A	#N/A
			#N/A	#N/A
			#N/A	#N/A
			#N/A	#N/A
			#N/A	#N/A
			#N/A	#N/A
			#N/A	#N/A
			#N/A	#N/A
			#N/A	#N/A
			#N/A	#N/A
			#N/A	#N/A
			#N/A	#N/A
			#N/A	#N/A
			#N/A	#N/A
			#N/A	#N/A
			#N/A	#N/A
			#N/A	#N/A
			#N/A	#N/A
			#N/A	#N/A
			#N/A	#N/A
			#N/A	#N/A
			#N/A	#N/A
			#N/A	#N/A
			#N/A	#N/A
			#N/A	#N/A
			#N/A	#N/A
			#N/A	#N/A
			#N/A	#N/A
			#N/A	#N/A
			#N/A	#N/A
			#N/A	#N/A
			#N/A	#N/A
			#N/A	#N/A
			#N/A	#N/A
			#N/A	#N/A
			#N/A	#N/A
			#N/A	#N/A
			#N/A	#N/A
			#N/A	#N/A
			#N/A	#N/A
			#N/A	#N/A
			#N/A	#N/A
			#N/A	#N/A
			#N/A	#N/A
			#N/A	#N/A
			#N/A	#N/A
			#N/A	#N/A
			#N/A	#N/A
			#N/A	#N/A
			#N/A	#N/A
			#N/A	#N/A
			#N/A	#N/A
			#N/A	#N/A
			#N/A	#N/A
			#N/A	#N/A
			#N/A	#N/A
			#N/A	#N/A
			#N/A	#N/A
			#N/A	#N/A
			#N/A	#N/A
			#N/A	#N/A
			#N/A	#N/A
			#N/A	#N/A
			#N/A	#N/A
			#N/A	#N/A
			#N/A	#N/A
			#N/A	#N/A
			#N/A	#N/A
			#N/A	#N/A
			#N/A	#N/A
			#N/A	#N/A
			#N/A	#N/A
			#N/A	#N/A
			#N/A	#N/A
			#N/A	#N/A
			#N/A	#N/A
			#N/A	#N/A
			#N/A	#N/A
			#N/A	#N/A
			#N/A	#N/A
			#N/A	#N/A
			#N/A	#N/A
			#N/A	#N/A
			#N/A	#N/A
			#N/A	#N/A
			#N/A	#N/A
			#N/A	#N/A
			#N/A	#N/A
			#N/A	#N/A
			#N/A	#N/A
			#N/A	#N/A
			#N/A	#N/A
			#N/A	#N/A
			#N/A	#N/A
			#N/A	#N/A
			#N/A	#N/A
			#N/A	#N/A
			#N/A	#N/A
			#N/A	#N/A
			#N/A	#N/A
			#N/A	#N/A
			#N/A	#N/A
			#N/A	#N/A
			#N/A	#N/A
			#N/A	#N/A
			#N/A	#N/A
			#N/A	#N/A
			#N/A	#N/A
			#N/A	#N/A
			#N/A	#N/A
			#N/A	#N/A
			#N/A	#N/A
			#N/A	#N/A
			#N/A	#N/A
			#N/A	#N/A
			#N/A	#N/A
			#N/A	#N/A
			#N/A	#N/A
			#N/A	#N/A
			#N/A	#N/A
			#N/A	#N/A
			#N/A	#N/A
			#N/A	#N/A
			#N/A	#N/A
			#N/A	#N/A
			#N/A	#N/A
			#N/A	#N/A
			#N/A	#N/A
			#N/A	#N/A
			#N/A	#N/A
			#N/A	#N/A
			#N/A	#N/A
			#N/A	#N/A
			#N/A	#N/A
			#N/A	#N/A
			#N/A	#N/A
			#N/A	#N/A
			#N/A	#N/A
			#N/A	#N/A
			#N/A	#N/A
			#N/A	#N/A
			#N/A	#N/A
			#N/A	#N/A
			#N/A	#N/A
			#N/A	#N/A
			#N/A	#N/A
			#N/A	#N/A
			#N/A	#N/A
			#N/A	#N/A
			#N/A	#N/A
			#N/A	#N/A
			#N/A	#N/A
			#N/A	#N/A
			#N/A	#N/A
			#N/A	#N/A
			#N/A	#N/A
			#N/A	#N/A
			#N/A	#N/A
			#N/A	#N/A
			#N/A	#N/A
			#N/A	#N/A
			#N/A	#N/A
			#N/A	#N/A
			#N/A	#N/A
			#N/A	#N/A
			#N/A	#N/A
			#N/A	#N/A
			#N/A	#N/A
			#N/A	#N/A
			#N/A	#N/A
			#N/A	#N/A
			#N/A	#N/A
			#N/A	#N/A
			#N/A	#N/A
			#N/A	#N/A
			#N/A	#N/A
			#N/A	#N/A
			#N/A	#N/A
			#N/A	#N/A
			#N/A	#N/A
			#N/A	#N/A
			#N/A	#N/A
			#N/A	#N/A
			#N/A	#N/A
			#N/A	#N/A
			#N/A	#N/A
			#N/A	#N/A
			#N/A	#N/A
			#N/A	#N/A
			#N/A	#N/A
			#N/A	#N/A
			#N/A	#N/A
			#N/A	#N/A
			#N/A	#N/A
			#N/A	#N/A
			#N/A	#N/A
			#N/A	#N/A
			#N/A	#N/A
			#N/A	#N/A
			#N/A	#N/A
			#N/A	#N/A
			#N/A	#N/A
			#N/A	#N/A
			#N/A	#N/A
			#N/A	#N/A
			#N/A	#N/A
			#N/A	#N/A
			#N/A	#N/A
			#N/A	#N/A
			#N/A	#N/A
			#N/A	#N/A
			#N/A	#N/A
			#N/A	#N/A
			#N/A	#N/A
			#N/A	#N/A
			#N/A	#N/A
			#N/A	#N/A
			#N/A	#N/A
			#N/A	#N/A
			#N/A	#N/A
			#N/A	#N/A
			#N/A	#N/A
			#N/A	#N/A
			#N/A	#N/A
			#N/A	#N/A
			#N/A	#N/A
			#N/A	#N/A
			#N/A	#N/A
			#N/A	#N/A
			#N/A	#N/A
			#N/A	#N/A
			#N/A	#N/A
			#N/A	#N/A
			#N/A	#N/A
			#N/A	#N/A
			#N/A	#N/A
			#N/A	#N/A
			#N/A	#N/A
			#N/A	#N/A
			#N/A	#N/A
			#N/A	#N/A
			#N/A	#N/A
			#N/A	#N/A
			#N/A	#N/A
			#N/A	#N/A
			#N/A	#N/A
			#N/A	#N/A
			#N/A	#N/A
			#N/A	#N/A
			#N/A	#N/A
			#N/A	#N/A
			#N/A	#N/A
			#N/A	#N/A
			#N/A	#N/A
			#N/A	#N/A
			#N/A	#N/A
			#N/A	#N/A
			#N/A	#N/A
			#N/A	#N/A
			#N/A	#N/A
			#N/A	#N/A
			#N/A	#N/A
			#N/A	#N/A
			#N/A	#N/A
			#N/A	#N/A
			#N/A	#N/A
			#N/A	#N/A
			#N/A	#N/A
			#N/A	#N/A
			#N/A	#N/A
			#N/A	#N/A
			#N/A	#N/A
			#N/A	#N/A
			#N/A	#N/A
			#N/A	#N/A
			#N/A	#N/A
			#N/A	#N/A
			#N/A	#N/A
			#N/A	#N/A
			#N/A	#N/A
			#N/A	#N/A
			#N/A	#N/A
			#N/A	#N/A
			#N/A	#N/A
			#N/A	#N/A
			#N/A	#N/A
			#N/A	#N/A
			#N/A	#N/A
			#N/A	#N/A
			#N/A	#N/A
			#N/A	#N/A
			#N/A	#N/A
			#N/A	#N/A
			#N/A	#N/A
			#N/A	#N/A
			#N/A	#N/A
			#N/A	#N/A
			#N/A	#N/A
			#N/A	#N/A
			#N/A	#N/A
			#N/A	#N/A
			#N/A	#N/A
			#N/A	#N/A
			#N/A	#N/A
			#N/A	#N/A
			#N/A	#N/A
			#N/A	#N/A
			#N/A	#N/A
			#N/A	#N/A
			#N/A	#N/A
			#N/A	#N/A
			#N/A	#N/A
			#N/A	#N/A
			#N/A	#N/A
			#N/A	#N/A
			#N/A	#N/A
			#N/A	#N/A
			#N/A	#N/A
			#N/A	#N/A
			#N/A	#N/A
			#N/A	#N/A
			#N/A	#N/A
			#N/A	#N/A
			#N/A	#N/A
			#N/A	#N/A
			#N/A	#N/A
			#N/A	#N/A
			#N/A	#N/A
			#N/A	#N/A
			#N/A	#N/A
			#N/A	#N/A
			#N/A	#N/A
			#N/A	#N/A
			#N/A	#N/A
			#N/A	#N/A
			#N/A	#N/A
			#N/A	#N/A
			#N/A	#N/A
			#N/A	#N/A
			#N/A	#N/A
			#N/A	#N/A
			#N/A	#N/A
			#N/A	#N/A
			#N/A	#N/A
			#N/A	#N/A
			#N/A	#N/A
			#N/A	#N/A
			#N/A	#N/A
			#N/A	#N/A
			#N/A	#N/A
			#N/A	#N/A
			#N/A	#N/A
			#N/A	#N/A
			#N/A	#N/A
			#N/A	#N/A
			#N/A	#N/A
			#N/A	#N/A
			#N/A	#N/A
			#N/A	#N/A
			#N/A	#N/A
			#N/A	#N/A
			#N/A	#N/A
			#N/A	#N/A
			#N/A	#N/A
			#N/A	#N/A
			#N/A	#N/A
			#N/A	#N/A
			#N/A	#N/A
			#N/A	#N/A
			#N/A	#N/A
			#N/A	#N/A
			#N/A	#N/A
			#N/A	#N/A
			#N/A	#N/A
			#N/A	#N/A
			#N/A	#N/A
			#N/A	#N/A
			#N/A	#N/A
			#N/A	#N/A
			#N/A	#N/A
			#N/A	#N/A
			#N/A	#N/A
			#N/A	#N/A
			#N/A	#N/A
			#N/A	#N/A
			#N/A	#N/A
			#N/A	#N/A
			#N/A	#N/A
			#N/A	#N/A
			#N/A	#N/A
			#N/A	#N/A
			#N/A	#N/A
			#N/A	#N/A
			#N/A	#N/A
			#N/A	#N/A
			#N/A	#N/A
			#N/A	#N/A
			#N/A	#N/A
			#N/A	#N/A
			#N/A	#N/A
			#N/A	#N/A
			#N/A	#N/A
			#N/A	#N/A
			#N/A	#N/A
			#N/A	#N/A
			#N/A	#N/A
			#N/A	#N/A
			#N/A	#N/A
			#N/A	#N/A
			#N/A	#N/A
			#N/A	#N/A
			#N/A	#N/A
			#N/A	#N/A
			#N/A	#N/A
			#N/A	#N/A
			#N/A	#N/A
			#N/A	#N/A
			#N/A	#N/A
			#N/A	#N/A
			#N/A	#N/A
			#N/A	#N/A
			#N/A	#N/A
			#N/A	#N/A
			#N/A	#N/A
			#N/A	#N/A
			#N/A	#N/A
			#N/A	#N/A
			#N/A	#N/A
			#N/A	#N/A
			#N/A	#N/A
			#N/A	#N/A
			#N/A	#N/A
			#N/A	#N/A
			#N/A	#N/A
			#N/A	#N/A
			#N/A	#N/A
			#N/A	#N/A
			#N/A	#N/A
			#N/A	#N/A
			#N/A	#N/A
			#N/A	#N/A
			#N/A	#N/A
			#N/A	#N/A
			#N/A	#N/A
			#N/A	#N/A
			#N/A	#N/A
			#N/A	#N/A
			#N/A	#N/A
			#N/A	#N/A
			#N/A	#N/A
			#N/A	#N/A
			#N/A	#N/A
			#N/A	#N/A
			#N/A	#N/A
			#N/A	#N/A
			#N/A	#N/A
			#N/A	#N/A
			#N/A	#N/A
			#N/A	#N/A
			#N/A	#N/A
			#N/A	#N/A
			#N/A	#N/A
			#N/A	#N/A
			#N/A	#N/A
			#N/A	#N/A
			#N/A	#N/A
			#N/A	#N/A
			#N/A	#N/A
			#N/A	#N/A
			#N/A	#N/A
			#N/A	#N/A
			#N/A	#N/A
			#N/A	#N/A
			#N/A	#N/A
			#N/A	#N/A
			#N/A	#N/A
			#N/A	#N/A
			#N/A	#N/A
			#N/A	#N/A
			#N/A	#N/A
			#N/A	#N/A
			#N/A	#N/A
			#N/A	#N/A
			#N/A	#N/A
			#N/A	#N/A
			#N/A	#N/A
			#N/A	#N/A
			#N/A	#N/A
			#N/A	#N/A
			#N/A	#N/A
			#N/A	#N/A
			#N/A	#N/A
			#N/A	#N/A
			#N/A	#N/A
			#N/A	#N/A
			#N/A	#N/A
			#N/A	#N/A
			#N/A	#N/A
			#N/A	#N/A
			#N/A	#N/A
			#N/A	#N/A
			#N/A	#N/A
			#N/A	#N/A
			#N/A	#N/A
			#N/A	#N/A
			#N/A	#N/A
			#N/A	#N/A
			#N/A	#N/A
			#N/A	#N/A
			#N/A	#N/A
			#N/A	#N/A
			#N/A	#N/A
			#N/A	#N/A
			#N/A	#N/A
			#N/A	#N/A
			#N/A	#N/A
			#N/A	#N/A
			#N/A	#N/A
			#N/A	#N/A
			#N/A	#N/A
			#N/A	#N/A
			#N/A	#N/A
			#N/A	#N/A
			#N/A	#N/A
			#N/A	#N/A
			#N/A	#N/A
			#N/A	#N/A
			#N/A	#N/A
			#N/A	#N/A
			#N/A	#N/A
			#N/A	#N/A
			#N/A	#N/A
			#N/A	#N/A
			#N/A	#N/A
			#N/A	#N/A
			#N/A	#N/A
			#N/A	#N/A
			#N/A	#N/A
			#N/A	#N/A
			#N/A	#N/A
			#N/A	#N/A
			#N/A	#N/A
			#N/A	#N/A
			#N/A	#N/A
			#N/A	#N/A
			#N/A	#N/A
			#N/A	#N/A
			#N/A	#N/A
			#N/A	#N/A
			#N/A	#N/A
			#N/A	#N/A
			#N/A	#N/A
			#N/A	#N/A
			#N/A	#N/A
			#N/A	#N/A
			#N/A	#N/A
			#N/A	#N/A
			#N/A	#N/A
			#N/A	#N/A
			#N/A	#N/A
			#N/A	#N/A
			#N/A	#N/A
			#N/A	#N/A

## Sheet: ScratchData
sqrt reader 1	sqrt reader 2	sqrt1 - sqrt2	mean of sqrts	square mean root	diff sqrts with Nas set to empty	mean sqrts with Nas set to empty	lower Poisson	upper Poisson	lower data	upper data	median data	x1-x2	lower P backtrans	upper P backtrans	lower data backtrans	upper data backtrans	median backtrans	mean sqrts sorted	SMR sorted
2.82843	2.64575	0.182676	2.73709	7.49166	0.182676	2.73709	-1.3859	1.3859	-2.08454	2.1956	0.182631	1	-34.593	34.593	-52.0313	54.8036	4.55857	12.4803	155.758
4.69042	4.47214	0.21828	4.58128	20.9881	0.21828	4.58128	-1.3859	1.3859	-2.08454	2.1956	0.182631	2	-32.5392	32.5392	-48.9422	51.55	4.28793	11.7394	137.812
2	1.41421	0.585786	1.70711	2.91421	0.585786	1.70711	-1.3859	1.3859	-2.08454	2.1956	0.182631	2	-31.985	31.985	-48.1086	50.6719	4.2149	11.5394	133.158
3.60555	3.60555	0	3.60555	13	0	3.60555	-1.3859	1.3859	-2.08454	2.1956	0.182631	0	-31.2976	31.2976	-47.0746	49.5829	4.12431	11.2914	127.496
4.47214	3.4641	1.00803	3.96812	15.746	1.00803	3.96812	-1.3859	1.3859	-2.08454	2.1956	0.182631	8	-28.685	28.685	-43.1451	45.444	3.78004	10.3489	107.099
4.58258	5	-0.417424	4.79129	22.9564	-0.417424	4.79129	-1.3859	1.3859	-2.08454	2.1956	0.182631	-4	-28.2445	28.2445	-42.4826	44.7461	3.72199	10.1899	103.835
4.3589	5	-0.641101	4.67945	21.8972	-0.641101	4.67945	-1.3859	1.3859	-2.08454	2.1956	0.182631	-6	-27.6234	27.6234	-41.5483	43.7621	3.64014	9.96585	99.3181
4.89898	6.40312	-1.50414	5.65105	31.9344	-1.50414	5.65105	-1.3859	1.3859	-2.08454	2.1956	0.182631	-17	-26.2833	26.2833	-39.5327	41.6391	3.46354	9.48237	89.9154
7.68115	5.09902	2.58213	6.39008	40.8332	2.58213	6.39008	-1.3859	1.3859	-2.08454	2.1956	0.182631	33	-25.0979	25.0979	-37.7497	39.7611	3.30734	9.05471	81.9878
6.08276	5.74456	0.3382	5.91366	34.9714	0.3382	5.91366	-1.3859	1.3859	-2.08454	2.1956	0.182631	4	-25.0842	25.0842	-37.7291	39.7393	3.30552	9.04975	81.898
1.73205	2.64575	-0.913701	2.1889	4.79129	-0.913701	2.1889	-1.3859	1.3859	-2.08454	2.1956	0.182631	-4	-24.8344	24.8344	-37.3533	39.3436	3.27261	8.95963	80.275
5.74456	4.69042	1.05415	5.21749	27.2222	1.05415	5.21749	-1.3859	1.3859	-2.08454	2.1956	0.182631	11	-24.0822	24.0822	-36.222	38.1519	3.17348	8.68825	75.4857
2.44949	2	0.44949	2.22474	4.94949	0.44949	2.22474	-1.3859	1.3859	-2.08454	2.1956	0.182631	2	-24.0424	24.0424	-36.1621	38.0889	3.16824	8.6739	75.2365
3.60555	2.23607	1.36948	2.92081	8.53113	1.36948	2.92081	-1.3859	1.3859	-2.08454	2.1956	0.182631	8	-23.1305	23.1305	-34.7905	36.6442	3.04807	8.34491	69.6375
4.3589	3.4641	0.894797	3.9115	15.2998	0.894797	3.9115	-1.3859	1.3859	-2.08454	2.1956	0.182631	7	-22.7713	22.7713	-34.2503	36.0752	3.00074	8.21533	67.4917
4.89898	4.89898	0	4.89898	24	0	4.89898	-1.3859	1.3859	-2.08454	2.1956	0.182631	0	-21.555	21.555	-32.4208	34.1483	2.84046	7.77651	60.4742
0	1	-1	0.5	0.25	-1	0.5	-1.3859	1.3859	-2.08454	2.1956	0.182631	-1	-21.4894	21.4894	-32.3222	34.0444	2.83182	7.75286	60.1068
1	2	-1	1.5	2.25	-1	1.5	-1.3859	1.3859	-2.08454	2.1956	0.182631	-3	-21.3951	21.3951	-32.1804	33.895	2.81939	7.71883	59.5804
7.07107	6.63325	0.437818	6.85216	46.9521	0.437818	6.85216	-1.3859	1.3859	-2.08454	2.1956	0.182631	6	-20.8345	20.8345	-31.3371	33.0068	2.74551	7.51657	56.4989
2	1.41421	0.585786	1.70711	2.91421	0.585786	1.70711	-1.3859	1.3859	-2.08454	2.1956	0.182631	2	-20.4572	20.4572	-30.7697	32.4092	2.6958	7.38047	54.4713
2.44949	2.23607	0.213422	2.34278	5.48861	0.213422	2.34278	-1.3859	1.3859	-2.08454	2.1956	0.182631	1	-19.9878	19.9878	-30.0636	31.6655	2.63394	7.2111	52
5.09902	4.12311	0.975914	4.61106	21.2619	0.975914	4.61106	-1.3859	1.3859	-2.08454	2.1956	0.182631	9	-19.9795	19.9795	-30.0511	31.6523	2.63284	7.2081	51.9567
7.34847	5.65685	1.69161	6.50266	42.2846	1.69161	6.50266	-1.3859	1.3859	-2.08454	2.1956	0.182631	22	-19.8856	19.8856	-29.9099	31.5036	2.62047	7.17423	51.4696
1.73205	1.73205	0	1.73205	3	0	1.73205	-1.3859	1.3859	-2.08454	2.1956	0.182631	0	-19.7937	19.7937	-29.7717	31.358	2.60836	7.14109	50.9951
13.3417	11.619	1.72271	12.4803	155.758	1.72271	12.4803	-1.3859	1.3859	-2.08454	2.1956	0.182631	43	-19.6971	19.6971	-29.6265	31.205	2.59564	7.10625	50.4988
5.83095	4.58258	1.24838	5.20676	27.1104	1.24838	5.20676	-1.3859	1.3859	-2.08454	2.1956	0.182631	13	-19.101	19.101	-28.7298	30.2605	2.51708	6.89116	47.4882
4	3.16228	0.837722	3.58114	12.8246	0.837722	3.58114	-1.3859	1.3859	-2.08454	2.1956	0.182631	6	-18.9929	18.9929	-28.5671	30.0893	2.50283	6.85216	46.9521
1.41421	3.4641	-2.04989	2.43916	5.94949	-2.04989	2.43916	-1.3859	1.3859	-2.08454	2.1956	0.182631	-10	-18.9929	18.9929	-28.5671	30.0893	2.50283	6.85216	46.9521
1	1	0	1	1	0	1	-1.3859	1.3859	-2.08454	2.1956	0.182631	0	-18.3093	18.3093	-27.539	29.0064	2.41275	6.60555	43.6333
7.54983	9.79796	-2.24812	8.6739	75.2365	-2.24812	8.6739	-1.3859	1.3859	-2.08454	2.1956	0.182631	-39	-18.0509	18.0509	-27.1504	28.597	2.3787	6.51234	42.4105
1	0	1	0.5	0.25	1	0.5	-1.3859	1.3859	-2.08454	2.1956	0.182631	1	-18.0241	18.0241	-27.1101	28.5545	2.37517	6.50266	42.2846
10.3923	9.53939	0.852913	9.96585	99.3181	0.852913	9.96585	-1.3859	1.3859	-2.08454	2.1956	0.182631	17	-17.7121	17.7121	-26.6407	28.0602	2.33405	6.39008	40.8332
1.41421	1	0.414214	1.20711	1.45711	0.414214	1.20711	-1.3859	1.3859	-2.08454	2.1956	0.182631	1	-17.5877	17.5877	-26.4536	27.8631	2.31766	6.34521	40.2617
1	0	1	0.5	0.25	1	0.5	-1.3859	1.3859	-2.08454	2.1956	0.182631	1	-17.4808	17.4808	-26.2928	27.6938	2.30357	6.30664	39.7737
3.16228	2	1.16228	2.58114	6.66228	1.16228	2.58114	-1.3859	1.3859	-2.08454	2.1956	0.182631	6	-17.2871	17.2871	-26.0015	27.3869	2.27805	6.23676	38.8972
4.12311	5.2915	-1.1684	4.7073	22.1587	-1.1684	4.7073	-1.3859	1.3859	-2.08454	2.1956	0.182631	-11	-17.2871	17.2871	-26.0015	27.3869	2.27805	6.23676	38.8972
2.23607	3.16228	-0.92621	2.69917	7.28553	-0.92621	2.69917	-1.3859	1.3859	-2.08454	2.1956	0.182631	-5	-17.2871	17.2871	-26.0015	27.3869	2.27805	6.23676	38.8972
2	1.41421	0.585786	1.70711	2.91421	0.585786	1.70711	-1.3859	1.3859	-2.08454	2.1956	0.182631	2	-17.0851	17.0851	-25.6977	27.0669	2.25143	6.16388	37.9934
1.73205	0	1.73205	0.866025	0.75	1.73205	0.866025	-1.3859	1.3859	-2.08454	2.1956	0.182631	3	-17.0329	17.0329	-25.6192	26.9842	2.24455	6.14505	37.7617
1	2	-1	1.5	2.25	-1	1.5	-1.3859	1.3859	-2.08454	2.1956	0.182631	-3	-16.8541	16.8541	-25.3502	26.7009	2.22099	6.08054	36.973
4.47214	4.79583	-0.323696	4.63398	21.4738	-0.323696	4.63398	-1.3859	1.3859	-2.08454	2.1956	0.182631	-3	-16.6292	16.6292	-25.012	26.3447	2.19136	5.99942	35.9931
5.09902	4.58258	0.516444	4.8408	23.4333	0.516444	4.8408	-1.3859	1.3859	-2.08454	2.1956	0.182631	5	-16.5513	16.5513	-24.8948	26.2212	2.18109	5.9713	35.6564
1	1	0	1	1	0	1	-1.3859	1.3859	-2.08454	2.1956	0.182631	0	-16.4948	16.4948	-24.8098	26.1318	2.17364	5.95093	35.4135
5.91608	6.55744	-0.641359	6.23676	38.8972	-0.641359	6.23676	-1.3859	1.3859	-2.08454	2.1956	0.182631	-8	-16.3915	16.3915	-24.6545	25.9681	2.16003	5.91366	34.9714
1	1	0	1	1	0	1	-1.3859	1.3859	-2.08454	2.1956	0.182631	0	-16.2802	16.2802	-24.4871	25.7918	2.14537	5.87352	34.4982
1.73205	3.4641	-1.73205	2.59808	6.75	-1.73205	2.59808	-1.3859	1.3859	-2.08454	2.1956	0.182631	-9	-16.1605	16.1605	-24.307	25.6022	2.12959	5.83032	33.9926
2.82843	1	1.82843	1.91421	3.66421	1.82843	1.91421	-1.3859	1.3859	-2.08454	2.1956	0.182631	7	-16.0755	16.0755	-24.1791	25.4674	2.11838	5.79964	33.6358
2.44949	2	0.44949	2.22474	4.94949	0.44949	2.22474	-1.3859	1.3859	-2.08454	2.1956	0.182631	2	-15.6935	15.6935	-23.6046	24.8623	2.06805	5.66183	32.0563
4.3589	3.87298	0.485916	4.11594	16.941	0.485916	4.11594	-1.3859	1.3859	-2.08454	2.1956	0.182631	4	-15.6636	15.6636	-23.5596	24.8149	2.06411	5.65105	31.9344
2.44949	2.82843	-0.378937	2.63896	6.9641	-0.378937	2.63896	-1.3859	1.3859	-2.08454	2.1956	0.182631	-2	-15.4969	15.4969	-23.3088	24.5508	2.04214	5.59089	31.2581
4.79583	4.24264	0.553191	4.51924	20.4235	0.553191	4.51924	-1.3859	1.3859	-2.08454	2.1956	0.182631	5	-15.2825	15.2825	-22.9864	24.2112	2.01389	5.51355	30.3993
10.9545	12.1244	-1.1699	11.5394	133.158	-1.1699	11.5394	-1.3859	1.3859	-2.08454	2.1956	0.182631	-27	-15.0542	15.0542	-22.643	23.8495	1.98381	5.4312	29.4979
7.07107	7.2111	-0.140035	7.14109	50.9951	-0.140035	7.14109	-1.3859	1.3859	-2.08454	2.1956	0.182631	-2	-14.8616	14.8616	-22.3533	23.5443	1.95842	5.36169	28.7477
0	1.73205	-1.73205	0.866025	0.75	-1.73205	0.866025	-1.3859	1.3859	-2.08454	2.1956	0.182631	-3	-14.608	14.608	-21.9718	23.1425	1.925	5.2702	27.775
9.27362	7.4162	1.85742	8.34491	69.6375	1.85742	8.34491	-1.3859	1.3859	-2.08454	2.1956	0.182631	31	-14.4619	14.4619	-21.7521	22.9111	1.90575	5.21749	27.2222
2.23607	1.41421	0.821854	1.82514	3.33114	0.821854	1.82514	-1.3859	1.3859	-2.08454	2.1956	0.182631	3	-14.4321	14.4321	-21.7074	22.864	1.90183	5.20676	27.1104
5.91608	5.83095	0.0851279	5.87352	34.4982	0.0851279	5.87352	-1.3859	1.3859	-2.08454	2.1956	0.182631	1	-14.4027	14.4027	-21.6631	22.8174	1.89795	5.19615	27
2.44949	6	-3.55051	4.22474	17.8485	-3.55051	4.22474	-1.3859	1.3859	-2.08454	2.1956	0.182631	-30	-14.2528	14.2528	-21.4377	22.5799	1.8782	5.14207	26.4409
4.69042	8	-3.30958	6.34521	40.2617	-3.30958	6.34521	-1.3859	1.3859	-2.08454	2.1956	0.182631	-42	-14.1309	14.1309	-21.2542	22.3867	1.86213	5.09808	25.9904
2	2.23607	-0.236068	2.11803	4.48607	-0.236068	2.11803	-1.3859	1.3859	-2.08454	2.1956	0.182631	-1	-14.0024	14.0024	-21.061	22.1832	1.8452	5.05173	25.52
2.82843	2.64575	0.182676	2.73709	7.49166	0.182676	2.73709	-1.3859	1.3859	-2.08454	2.1956	0.182631	1	-13.8479	13.8479	-20.8286	21.9384	1.82484	4.99599	24.9599
3.31662	3.16228	0.154347	3.23945	10.494	0.154347	3.23945	-1.3859	1.3859	-2.08454	2.1956	0.182631	1	-13.834	13.834	-20.8077	21.9163	1.823	4.99096	24.9097
1.41421	1	0.414214	1.20711	1.45711	0.414214	1.20711	-1.3859	1.3859	-2.08454	2.1956	0.182631	1	-13.579	13.579	-20.4242	21.5124	1.78941	4.89898	24
3.31662	3	0.316625	3.15831	9.97494	0.316625	3.15831	-1.3859	1.3859	-2.08454	2.1956	0.182631	2	-13.4178	13.4178	-20.1816	21.257	1.76816	4.8408	23.4333
5.47723	5.38516	0.0920608	5.4312	29.4979	0.0920608	5.4312	-1.3859	1.3859	-2.08454	2.1956	0.182631	1	-13.2805	13.2805	-19.9752	21.0395	1.75007	4.79129	22.9564
5.74456	3.31662	2.42794	4.53059	20.5263	2.42794	4.53059	-1.3859	1.3859	-2.08454	2.1956	0.182631	22	-13.1961	13.1961	-19.8482	20.9057	1.73894	4.76082	22.6654
1	0	1	0.5	0.25	1	0.5	-1.3859	1.3859	-2.08454	2.1956	0.182631	1	-13.0477	13.0477	-19.6251	20.6708	1.7194	4.7073	22.1587
1.73205	3.16228	-1.43023	2.44716	5.98861	-1.43023	2.44716	-1.3859	1.3859	-2.08454	2.1956	0.182631	-7	-13.0009	13.0009	-19.5547	20.5966	1.71323	4.69042	22
4.12311	3.31662	0.806481	3.71987	13.8374	0.806481	3.71987	-1.3859	1.3859	-2.08454	2.1956	0.182631	6	-12.9705	12.9705	-19.509	20.5484	1.70922	4.67945	21.8972
0	2	-2	1	1	-2	1	-1.3859	1.3859	-2.08454	2.1956	0.182631	-4	-12.8445	12.8445	-19.3194	20.3488	1.69261	4.63398	21.4738
3.4641	2.64575	0.81835	3.05493	9.33258	0.81835	3.05493	-1.3859	1.3859	-2.08454	2.1956	0.182631	5	-12.781	12.781	-19.2239	20.2481	1.68424	4.61106	21.2619
0	1.41421	-1.41421	0.707107	0.5	-1.41421	0.707107	-1.3859	1.3859	-2.08454	2.1956	0.182631	-2	-12.6984	12.6984	-19.0997	20.1173	1.67336	4.58128	20.9881
9.16515	8.94427	0.220879	9.05471	81.9878	0.220879	9.05471	-1.3859	1.3859	-2.08454	2.1956	0.182631	4	-12.6876	12.6876	-19.0834	20.1002	1.67193	4.57737	20.9523
1	1.41421	-0.414214	1.20711	1.45711	-0.414214	1.20711	-1.3859	1.3859	-2.08454	2.1956	0.182631	-1	-12.5579	12.5579	-18.8884	19.8948	1.65485	4.53059	20.5263
7.07107	8.3666	-1.29553	7.71883	59.5804	-1.29553	7.71883	-1.3859	1.3859	-2.08454	2.1956	0.182631	-20	-12.5264	12.5264	-18.841	19.8449	1.6507	4.51924	20.4235
1.41421	1.73205	-0.317837	1.57313	2.47474	-0.317837	1.57313	-1.3859	1.3859	-2.08454	2.1956	0.182631	-1	-11.9209	11.9209	-17.9302	18.8856	1.5709	4.30077	18.4966
1.73205	1.41421	0.317837	1.57313	2.47474	0.317837	1.57313	-1.3859	1.3859	-2.08454	2.1956	0.182631	1	-11.8321	11.8321	-17.7967	18.7449	1.55921	4.26874	18.2222
0	1.41421	-1.41421	0.707107	0.5	-1.41421	0.707107	-1.3859	1.3859	-2.08454	2.1956	0.182631	-2	-11.7416	11.7416	-17.6605	18.6015	1.54727	4.23607	17.9443
1	0	1	0.5	0.25	1	0.5	-1.3859	1.3859	-2.08454	2.1956	0.182631	1	-11.7102	11.7102	-17.6133	18.5517	1.54314	4.22474	17.8485
3.74166	4.3589	-0.617242	4.05028	16.4048	-0.617242	4.05028	-1.3859	1.3859	-2.08454	2.1956	0.182631	-5	-11.5941	11.5941	-17.4387	18.3679	1.52784	4.18287	17.4964
2.64575	2.23607	0.409683	2.44091	5.95804	0.409683	2.44091	-1.3859	1.3859	-2.08454	2.1956	0.182631	2	-11.5655	11.5655	-17.3957	18.3226	1.52407	4.17256	17.4103
10.0995	8	2.0995	9.04975	81.898	2.0995	9.04975	-1.3859	1.3859	-2.08454	2.1956	0.182631	38	-11.4284	11.4284	-17.1895	18.1054	1.50601	4.12311	17
1.73205	2	-0.267949	1.86603	3.48205	-0.267949	1.86603	-1.3859	1.3859	-2.08454	2.1956	0.182631	-1	-11.4086	11.4086	-17.1597	18.074	1.50339	4.11594	16.941
5.09902	6.08276	-0.983743	5.59089	31.2581	-0.983743	5.59089	-1.3859	1.3859	-2.08454	2.1956	0.182631	-11	-11.4086	11.4086	-17.1597	18.074	1.50339	4.11594	16.941
1.73205	2	-0.267949	1.86603	3.48205	-0.267949	1.86603	-1.3859	1.3859	-2.08454	2.1956	0.182631	-1	-11.3835	11.3835	-17.1219	18.0342	1.50009	4.1069	16.8666
1.41421	2.64575	-1.23154	2.02998	4.12083	-1.23154	2.02998	-1.3859	1.3859	-2.08454	2.1956	0.182631	-5	-11.3835	11.3835	-17.1219	18.0342	1.50009	4.1069	16.8666
3.87298	4.3589	-0.485916	4.11594	16.941	-0.485916	4.11594	-1.3859	1.3859	-2.08454	2.1956	0.182631	-4	-11.2475	11.2475	-16.9173	17.8187	1.48216	4.05781	16.4658
3.87298	3.60555	0.267432	3.73927	13.9821	0.267432	3.73927	-1.3859	1.3859	-2.08454	2.1956	0.182631	2	-11.2266	11.2266	-16.8859	17.7856	1.47941	4.05028	16.4048
2.44949	1.73205	0.717439	2.09077	4.37132	0.717439	2.09077	-1.3859	1.3859	-2.08454	2.1956	0.182631	3	-11.0872	11.0872	-16.6763	17.5648	1.46105	4	16
1.73205	1	0.732051	1.36603	1.86603	0.732051	1.36603	-1.3859	1.3859	-2.08454	2.1956	0.182631	2	-10.9989	10.9989	-16.5434	17.4248	1.4494	3.96812	15.746
1	1.41421	-0.414214	1.20711	1.45711	-0.414214	1.20711	-1.3859	1.3859	-2.08454	2.1956	0.182631	-1	-10.8998	10.8998	-16.3944	17.2679	1.43635	3.93238	15.4636
2	1.73205	0.267949	1.86603	3.48205	0.267949	1.86603	-1.3859	1.3859	-2.08454	2.1956	0.182631	1	-10.8419	10.8419	-16.3073	17.1762	1.42872	3.9115	15.2998
3.74166	4.47214	-0.730479	4.1069	16.8666	-0.730479	4.1069	-1.3859	1.3859	-2.08454	2.1956	0.182631	-6	-10.6375	10.6375	-15.9999	16.8524	1.40179	3.83776	14.7284
3.31662	4.3589	-1.04227	3.83776	14.7284	-1.04227	3.83776	-1.3859	1.3859	-2.08454	2.1956	0.182631	-8	-10.5406	10.5406	-15.854	16.6988	1.38901	3.80278	14.4611
1.73205	2.82843	-1.09638	2.28024	5.19949	-1.09638	2.28024	-1.3859	1.3859	-2.08454	2.1956	0.182631	-5	-10.3645	10.3645	-15.5893	16.4199	1.36581	3.73927	13.9821
7.14143	7.07107	0.0703606	7.10625	50.4988	0.0703606	7.10625	-1.3859	1.3859	-2.08454	2.1956	0.182631	1	-10.3107	10.3107	-15.5084	16.3347	1.35872	3.71987	13.8374
1	0	1	0.5	0.25	1	0.5	-1.3859	1.3859	-2.08454	2.1956	0.182631	1	-10.1179	10.1179	-15.2183	16.0291	1.33331	3.65028	13.3246
2.23607	1.41421	0.821854	1.82514	3.33114	0.821854	1.82514	-1.3859	1.3859	-2.08454	2.1956	0.182631	3	-9.99389	9.99389	-15.0318	15.8327	1.31697	3.60555	13
6.245	6.08276	0.162235	6.16388	37.9934	0.162235	6.16388	-1.3859	1.3859	-2.08454	2.1956	0.182631	2	-9.98648	9.98648	-15.0207	15.821	1.31599	3.60288	12.9807
3	2.64575	0.354249	2.82288	7.96863	0.354249	2.82288	-1.3859	1.3859	-2.08454	2.1956	0.182631	2	-9.92622	9.92622	-14.93	15.7255	1.30805	3.58114	12.8246
4.47214	3.74166	0.730479	4.1069	16.8666	0.730479	4.1069	-1.3859	1.3859	-2.08454	2.1956	0.182631	6	-9.75019	9.75019	-14.6653	15.4466	1.28485	3.51763	12.3737
2.44949	3.31662	-0.867135	2.88306	8.31202	-0.867135	2.88306	-1.3859	1.3859	-2.08454	2.1956	0.182631	-5	-9.70132	9.70132	-14.5918	15.3692	1.27841	3.5	12.25
4	3	1	3.5	12.25	1	3.5	-1.3859	1.3859	-2.08454	2.1956	0.182631	7	-9.18352	9.18352	-13.8129	14.5489	1.21018	3.31319	10.9772
2.82843	3.4641	-0.635674	3.14626	9.89898	-0.635674	3.14626	-1.3859	1.3859	-2.08454	2.1956	0.182631	-4	-9.13998	9.13998	-13.7474	14.4799	1.20444	3.29748	10.8734
2	3	-1	2.5	6.25	-1	2.5	-1.3859	1.3859	-2.08454	2.1956	0.182631	-5	-9.1055	9.1055	-13.6956	14.4253	1.1999	3.28504	10.7915
6.78233	5.83095	0.951378	6.30664	39.7737	0.951378	6.30664	-1.3859	1.3859	-2.08454	2.1956	0.182631	12	-8.97913	8.97913	-13.5055	14.2251	1.18325	3.23945	10.494
4.47214	4	0.472136	4.23607	17.9443	0.472136	4.23607	-1.3859	1.3859	-2.08454	2.1956	0.182631	4	-8.76233	8.76233	-13.1794	13.8816	1.15468	3.16124	9.99342
13.0384	10.4403	2.5981	11.7394	137.812	2.5981	11.7394	-1.3859	1.3859	-2.08454	2.1956	0.182631	61	-8.75423	8.75423	-13.1672	13.8688	1.15361	3.15831	9.97494
3.16228	1.73205	1.43023	2.44716	5.98861	1.43023	2.44716	-1.3859	1.3859	-2.08454	2.1956	0.182631	7	-8.72083	8.72083	-13.117	13.8159	1.14921	3.14626	9.89898
7.54983	7.48331	0.0665197	7.51657	56.4989	0.0665197	7.51657	-1.3859	1.3859	-2.08454	2.1956	0.182631	1	-8.72083	8.72083	-13.117	13.8159	1.14921	3.14626	9.89898
2.64575	2.44949	0.196262	2.54762	6.49037	0.196262	2.54762	-1.3859	1.3859	-2.08454	2.1956	0.182631	1	-8.46766	8.46766	-12.7362	13.4148	1.11585	3.05493	9.33258
5.91608	6.08276	-0.166683	5.99942	35.9931	-0.166683	5.99942	-1.3859	1.3859	-2.08454	2.1956	0.182631	-2	-8.09592	8.09592	-12.1771	12.8259	1.06686	2.92081	8.53113
3.16228	1.73205	1.43023	2.44716	5.98861	1.43023	2.44716	-1.3859	1.3859	-2.08454	2.1956	0.182631	7	-8.09592	8.09592	-12.1771	12.8259	1.06686	2.92081	8.53113
3.87298	4.24264	-0.369657	4.05781	16.4658	-0.369657	4.05781	-1.3859	1.3859	-2.08454	2.1956	0.182631	-3	-7.99128	7.99128	-12.0197	12.6601	1.05307	2.88306	8.31202
0	1	-1	0.5	0.25	-1	0.5	-1.3859	1.3859	-2.08454	2.1956	0.182631	-1	-7.99128	7.99128	-12.0197	12.6601	1.05307	2.88306	8.31202
7.2111	7.54983	-0.338732	7.38047	54.4713	-0.338732	7.38047	-1.3859	1.3859	-2.08454	2.1956	0.182631	-5	-7.82446	7.82446	-11.7688	12.3958	1.03109	2.82288	7.96863
1.41421	0	1.41421	0.707107	0.5	1.41421	0.707107	-1.3859	1.3859	-2.08454	2.1956	0.182631	2	-7.69549	7.69549	-11.5748	12.1915	1.01409	2.77635	7.7081
4.3589	4.79583	-0.436933	4.57737	20.9523	-0.436933	4.57737	-1.3859	1.3859	-2.08454	2.1956	0.182631	-4	-7.58668	7.58668	-11.4111	12.0191	0.999753	2.73709	7.49166
6.78233	7	-0.21767	6.89116	47.4882	-0.21767	6.89116	-1.3859	1.3859	-2.08454	2.1956	0.182631	-3	-7.58668	7.58668	-11.4111	12.0191	0.999753	2.73709	7.49166
4	4	0	4	16	0	4	-1.3859	1.3859	-2.08454	2.1956	0.182631	0	-7.55246	7.55246	-11.3597	11.9649	0.995244	2.72474	7.42423
2.23607	1.73205	0.504017	1.98406	3.93649	0.504017	1.98406	-1.3859	1.3859	-2.08454	2.1956	0.182631	2	-7.48158	7.48158	-11.253	11.8526	0.985903	2.69917	7.28553
1.41421	2.64575	-1.23154	2.02998	4.12083	-1.23154	2.02998	-1.3859	1.3859	-2.08454	2.1956	0.182631	-5	-7.33351	7.33351	-11.0303	11.618	0.96639	2.64575	7
2	1.73205	0.267949	1.86603	3.48205	0.267949	1.86603	-1.3859	1.3859	-2.08454	2.1956	0.182631	1	-7.33351	7.33351	-11.0303	11.618	0.96639	2.64575	7
10.247	8.7178	1.52915	9.48237	89.9154	1.52915	9.48237	-1.3859	1.3859	-2.08454	2.1956	0.182631	29	-7.31468	7.31468	-11.002	11.5882	0.963909	2.63896	6.9641
2.23607	1.41421	0.821854	1.82514	3.33114	0.821854	1.82514	-1.3859	1.3859	-2.08454	2.1956	0.182631	3	-7.25668	7.25668	-10.9148	11.4963	0.956266	2.61803	6.8541
5.83095	5.19615	0.634799	5.51355	30.3993	0.634799	5.51355	-1.3859	1.3859	-2.08454	2.1956	0.182631	7	-7.20136	7.20136	-10.8316	11.4087	0.948977	2.59808	6.75
4	3.60555	0.394449	3.80278	14.4611	0.394449	3.80278	-1.3859	1.3859	-2.08454	2.1956	0.182631	3	-7.15442	7.15442	-10.761	11.3343	0.94279	2.58114	6.66228
5.65685	6.245	-0.588144	5.95093	35.4135	-0.588144	5.95093	-1.3859	1.3859	-2.08454	2.1956	0.182631	-7	-7.15442	7.15442	-10.761	11.3343	0.94279	2.58114	6.66228
1.41421	2	-0.585786	1.70711	2.91421	-0.585786	1.70711	-1.3859	1.3859	-2.08454	2.1956	0.182631	-2	-7.06151	7.06151	-10.6212	11.1871	0.930547	2.54762	6.49037
1.41421	1	0.414214	1.20711	1.45711	0.414214	1.20711	-1.3859	1.3859	-2.08454	2.1956	0.182631	1	-6.92951	6.92951	-10.4227	10.978	0.913153	2.5	6.25
2	2.64575	-0.645751	2.32288	5.39575	-0.645751	2.32288	-1.3859	1.3859	-2.08454	2.1956	0.182631	-3	-6.78306	6.78306	-10.2024	10.746	0.893854	2.44716	5.98861
3.87298	2.44949	1.42349	3.16124	9.99342	1.42349	3.16124	-1.3859	1.3859	-2.08454	2.1956	0.182631	9	-6.78306	6.78306	-10.2024	10.746	0.893854	2.44716	5.98861
1.73205	1	0.732051	1.36603	1.86603	0.732051	1.36603	-1.3859	1.3859	-2.08454	2.1956	0.182631	2	-6.78306	6.78306	-10.2024	10.746	0.893854	2.44716	5.98861
9.69536	7.68115	2.01421	8.68825	75.4857	2.01421	8.68825	-1.3859	1.3859	-2.08454	2.1956	0.182631	35	-6.76573	6.76573	-10.1763	10.7185	0.89157	2.44091	5.95804
1	1.73205	-0.732051	1.36603	1.86603	-0.732051	1.36603	-1.3859	1.3859	-2.08454	2.1956	0.182631	-2	-6.76087	6.76087	-10.169	10.7108	0.89093	2.43916	5.94949
7.34847	7	0.348469	7.17423	51.4696	0.348469	7.17423	-1.3859	1.3859	-2.08454	2.1956	0.182631	5	-6.49373	6.49373	-9.76721	10.2876	0.855726	2.34278	5.48861
4.79583	3.74166	1.05417	4.26874	18.2222	1.05417	4.26874	-1.3859	1.3859	-2.08454	2.1956	0.182631	9	-6.43856	6.43856	-9.68424	10.2002	0.848457	2.32288	5.39575
2.44949	2	0.44949	2.22474	4.94949	0.44949	2.22474	-1.3859	1.3859	-2.08454	2.1956	0.182631	2	-6.32038	6.32038	-9.50648	10.013	0.832883	2.28024	5.19949
4.12311	3.74166	0.381448	3.93238	15.4636	0.381448	3.93238	-1.3859	1.3859	-2.08454	2.1956	0.182631	3	-6.16656	6.16656	-9.27512	9.76932	0.812613	2.22474	4.94949
1.73205	1.73205	0	1.73205	3	0	1.73205	-1.3859	1.3859	-2.08454	2.1956	0.182631	0	-6.16656	6.16656	-9.27512	9.76932	0.812613	2.22474	4.94949
2	1	1	1.5	2.25	1	1.5	-1.3859	1.3859	-2.08454	2.1956	0.182631	3	-6.16656	6.16656	-9.27512	9.76932	0.812613	2.22474	4.94949
7.4162	7	0.416198	7.2081	51.9567	0.416198	7.2081	-1.3859	1.3859	-2.08454	2.1956	0.182631	6	-6.16656	6.16656	-9.27512	9.76932	0.812613	2.22474	4.94949
2.44949	2	0.44949	2.22474	4.94949	0.44949	2.22474	-1.3859	1.3859	-2.08454	2.1956	0.182631	2	-6.16656	6.16656	-9.27512	9.76932	0.812613	2.22474	4.94949
2	2.44949	-0.44949	2.22474	4.94949	-0.44949	2.22474	-1.3859	1.3859	-2.08454	2.1956	0.182631	-2	-6.06721	6.06721	-9.12569	9.61192	0.799521	2.1889	4.79129
4.24264	4.3589	-0.116258	4.30077	18.4966	-0.116258	4.30077	-1.3859	1.3859	-2.08454	2.1956	0.182631	-1	-6.06721	6.06721	-9.12569	9.61192	0.799521	2.1889	4.79129
2.64575	2.64575	0	2.64575	7	0	2.64575	-1.3859	1.3859	-2.08454	2.1956	0.182631	0	-5.87078	5.87078	-8.83024	9.30073	0.773636	2.11803	4.48607
7.2111	7.2111	0	7.2111	52	0	7.2111	-1.3859	1.3859	-2.08454	2.1956	0.182631	0	-5.79521	5.79521	-8.71657	9.18101	0.763677	2.09077	4.37132
5.91608	5.74456	0.171517	5.83032	33.9926	0.171517	5.83032	-1.3859	1.3859	-2.08454	2.1956	0.182631	2	-5.62672	5.62672	-8.46314	8.91408	0.741474	2.02998	4.12083
0	1	-1	0.5	0.25	-1	0.5	-1.3859	1.3859	-2.08454	2.1956	0.182631	-1	-5.62672	5.62672	-8.46314	8.91408	0.741474	2.02998	4.12083
5.38516	4.89898	0.486185	5.14207	26.4409	0.486185	5.14207	-1.3859	1.3859	-2.08454	2.1956	0.182631	5	-5.62672	5.62672	-8.46314	8.91408	0.741474	2.02998	4.12083
7.07107	6.63325	0.437818	6.85216	46.9521	0.437818	6.85216	-1.3859	1.3859	-2.08454	2.1956	0.182631	6	-5.49943	5.49943	-8.27169	8.71242	0.7247	1.98406	3.93649
0	1.73205	-1.73205	0.866025	0.75	-1.73205	0.866025	-1.3859	1.3859	-2.08454	2.1956	0.182631	-3	-5.30583	5.30583	-7.98049	8.40571	0.699188	1.91421	3.66421
6.55744	5.91608	0.641359	6.23676	38.8972	0.641359	6.23676	-1.3859	1.3859	-2.08454	2.1956	0.182631	8	-5.17226	5.17226	-7.77959	8.19411	0.681587	1.86603	3.48205
5.19615	6.40312	-1.20697	5.79964	33.6358	-1.20697	5.79964	-1.3859	1.3859	-2.08454	2.1956	0.182631	-14	-5.17226	5.17226	-7.77959	8.19411	0.681587	1.86603	3.48205
3	2.23607	0.763932	2.61803	6.8541	0.763932	2.61803	-1.3859	1.3859	-2.08454	2.1956	0.182631	4	-5.17226	5.17226	-7.77959	8.19411	0.681587	1.86603	3.48205
2.23607	4.3589	-2.12283	3.29748	10.8734	-2.12283	3.29748	-1.3859	1.3859	-2.08454	2.1956	0.182631	-14	-5.17226	5.17226	-7.77959	8.19411	0.681587	1.86603	3.48205
1	0	1	0.5	0.25	1	0.5	-1.3859	1.3859	-2.08454	2.1956	0.182631	1	-5.05894	5.05894	-7.60914	8.01457	0.666653	1.82514	3.33114
6.63325	4.69042	1.94283	5.66183	32.0563	1.94283	5.66183	-1.3859	1.3859	-2.08454	2.1956	0.182631	22	-5.05894	5.05894	-7.60914	8.01457	0.666653	1.82514	3.33114
3.4641	3.16228	0.301824	3.31319	10.9772	0.301824	3.31319	-1.3859	1.3859	-2.08454	2.1956	0.182631	2	-5.05894	5.05894	-7.60914	8.01457	0.666653	1.82514	3.33114
4.79583	5.19615	-0.400321	4.99599	24.9599	-0.400321	4.99599	-1.3859	1.3859	-2.08454	2.1956	0.182631	-4	-5.05894	5.05894	-7.60914	8.01457	0.666653	1.82514	3.33114
1.73205	1.41421	0.317837	1.57313	2.47474	0.317837	1.57313	-1.3859	1.3859	-2.08454	2.1956	0.182631	1	-5.05894	5.05894	-7.60914	8.01457	0.666653	1.82514	3.33114
8.48528	9.43398	-0.9487	8.95963	80.275	-0.9487	8.95963	-1.3859	1.3859	-2.08454	2.1956	0.182631	-17	-4.80091	4.80091	-7.22104	7.6058	0.632651	1.73205	3
4.24264	4.12311	0.119535	4.18287	17.4964	0.119535	4.18287	-1.3859	1.3859	-2.08454	2.1956	0.182631	1	-4.80091	4.80091	-7.22104	7.6058	0.632651	1.73205	3
3.87298	3.16228	0.710706	3.51763	12.3737	0.710706	3.51763	-1.3859	1.3859	-2.08454	2.1956	0.182631	5	-4.73177	4.73177	-7.11705	7.49626	0.62354	1.70711	2.91421
1.73205	1.41421	0.317837	1.57313	2.47474	0.317837	1.57313	-1.3859	1.3859	-2.08454	2.1956	0.182631	1	-4.73177	4.73177	-7.11705	7.49626	0.62354	1.70711	2.91421
4.24264	6.48074	-2.2381	5.36169	28.7477	-2.2381	5.36169	-1.3859	1.3859	-2.08454	2.1956	0.182631	-24	-4.73177	4.73177	-7.11705	7.49626	0.62354	1.70711	2.91421
1	0	1	0.5	0.25	1	0.5	-1.3859	1.3859	-2.08454	2.1956	0.182631	1	-4.73177	4.73177	-7.11705	7.49626	0.62354	1.70711	2.91421
1.41421	1.41421	0	1.41421	2	0	1.41421	-1.3859	1.3859	-2.08454	2.1956	0.182631	0	-4.73177	4.73177	-7.11705	7.49626	0.62354	1.70711	2.91421
5.2915	4.69042	0.601087	4.99096	24.9097	0.601087	4.99096	-1.3859	1.3859	-2.08454	2.1956	0.182631	6	-4.48488	4.48488	-6.7457	7.10512	0.591005	1.61803	2.61803
0	2	-2	1	1	-2	1	-1.3859	1.3859	-2.08454	2.1956	0.182631	-4	-4.36042	4.36042	-6.5585	6.90795	0.574604	1.57313	2.47474
7.28011	5.74456	1.53555	6.51234	42.4105	1.53555	6.51234	-1.3859	1.3859	-2.08454	2.1956	0.182631	20	-4.36042	4.36042	-6.5585	6.90795	0.574604	1.57313	2.47474
1.73205	1.41421	0.317837	1.57313	2.47474	0.317837	1.57313	-1.3859	1.3859	-2.08454	2.1956	0.182631	1	-4.36042	4.36042	-6.5585	6.90795	0.574604	1.57313	2.47474
5.38516	6.55744	-1.17227	5.9713	35.6564	-1.17227	5.9713	-1.3859	1.3859	-2.08454	2.1956	0.182631	-14	-4.36042	4.36042	-6.5585	6.90795	0.574604	1.57313	2.47474
3.31662	2.23607	1.08056	2.77635	7.7081	1.08056	2.77635	-1.3859	1.3859	-2.08454	2.1956	0.182631	6	-4.36042	4.36042	-6.5585	6.90795	0.574604	1.57313	2.47474
1.41421	1.41421	0	1.41421	2	0	1.41421	-1.3859	1.3859	-2.08454	2.1956	0.182631	0	-4.36042	4.36042	-6.5585	6.90795	0.574604	1.57313	2.47474
3.4641	2.82843	0.635674	3.14626	9.89898	0.635674	3.14626	-1.3859	1.3859	-2.08454	2.1956	0.182631	4	-4.36042	4.36042	-6.5585	6.90795	0.574604	1.57313	2.47474
2.64575	1.73205	0.913701	2.1889	4.79129	0.913701	2.1889	-1.3859	1.3859	-2.08454	2.1956	0.182631	4	-4.15771	4.15771	-6.25361	6.58681	0.547892	1.5	2.25
1	2.23607	-1.23607	1.61803	2.61803	-1.23607	1.61803	-1.3859	1.3859	-2.08454	2.1956	0.182631	-4	-4.15771	4.15771	-6.25361	6.58681	0.547892	1.5	2.25
6.55744	5.91608	0.641359	6.23676	38.8972	0.641359	6.23676	-1.3859	1.3859	-2.08454	2.1956	0.182631	8	-4.15771	4.15771	-6.25361	6.58681	0.547892	1.5	2.25
3.60555	2.23607	1.36948	2.92081	8.53113	1.36948	2.92081	-1.3859	1.3859	-2.08454	2.1956	0.182631	8	-3.91993	3.91993	-5.89596	6.21011	0.516557	1.41421	2
6.63325	5.65685	0.976395	6.14505	37.7617	0.976395	6.14505	-1.3859	1.3859	-2.08454	2.1956	0.182631	12	-3.91993	3.91993	-5.89596	6.21011	0.516557	1.41421	2
1.41421	2.23607	-0.821854	1.82514	3.33114	-0.821854	1.82514	-1.3859	1.3859	-2.08454	2.1956	0.182631	-3	-3.91993	3.91993	-5.89596	6.21011	0.516557	1.41421	2
1.73205	1.41421	0.317837	1.57313	2.47474	0.317837	1.57313	-1.3859	1.3859	-2.08454	2.1956	0.182631	1	-3.78636	3.78636	-5.69506	5.9985	0.498956	1.36603	1.86603
1.41421	2.23607	-0.821854	1.82514	3.33114	-0.821854	1.82514	-1.3859	1.3859	-2.08454	2.1956	0.182631	-3	-3.78636	3.78636	-5.69506	5.9985	0.498956	1.36603	1.86603
5.19615	5.19615	0	5.19615	27	0	5.19615	-1.3859	1.3859	-2.08454	2.1956	0.182631	0	-3.78636	3.78636	-5.69506	5.9985	0.498956	1.36603	1.86603
2.23607	0	2.23607	1.11803	1.25	2.23607	1.11803	-1.3859	1.3859	-2.08454	2.1956	0.182631	5	-3.78636	3.78636	-5.69506	5.9985	0.498956	1.36603	1.86603
1	0	1	0.5	0.25	1	0.5	-1.3859	1.3859	-2.08454	2.1956	0.182631	1	-3.34587	3.34587	-5.03251	5.30066	0.440909	1.20711	1.45711
4.47214	2.82843	1.64371	3.65028	13.3246	1.64371	3.65028	-1.3859	1.3859	-2.08454	2.1956	0.182631	12	-3.34587	3.34587	-5.03251	5.30066	0.440909	1.20711	1.45711
9.84886	5.65685	4.192	7.75286	60.1068	4.192	7.75286	-1.3859	1.3859	-2.08454	2.1956	0.182631	65	-3.34587	3.34587	-5.03251	5.30066	0.440909	1.20711	1.45711
8.30662	8.12404	0.182585	8.21533	67.4917	0.182585	8.21533	-1.3859	1.3859	-2.08454	2.1956	0.182631	3	-3.34587	3.34587	-5.03251	5.30066	0.440909	1.20711	1.45711
1	1.41421	-0.414214	1.20711	1.45711	-0.414214	1.20711	-1.3859	1.3859	-2.08454	2.1956	0.182631	-1	-3.34587	3.34587	-5.03251	5.30066	0.440909	1.20711	1.45711
4.69042	4.69042	0	4.69042	22	0	4.69042	-1.3859	1.3859	-2.08454	2.1956	0.182631	0	-3.34587	3.34587	-5.03251	5.30066	0.440909	1.20711	1.45711
1	1	0	1	1	0	1	-1.3859	1.3859	-2.08454	2.1956	0.182631	0	-3.34587	3.34587	-5.03251	5.30066	0.440909	1.20711	1.45711
1.41421	1.73205	-0.317837	1.57313	2.47474	-0.317837	1.57313	-1.3859	1.3859	-2.08454	2.1956	0.182631	-1	-3.34587	3.34587	-5.03251	5.30066	0.440909	1.20711	1.45711
5	5.19615	-0.196152	5.09808	25.9904	-0.196152	5.09808	-1.3859	1.3859	-2.08454	2.1956	0.182631	-2	-3.09897	3.09897	-4.66116	4.90952	0.408375	1.11803	1.25
1.41421	1	0.414214	1.20711	1.45711	0.414214	1.20711	-1.3859	1.3859	-2.08454	2.1956	0.182631	1	-2.77181	2.77181	-4.16907	4.39121	0.365261	1	1
3.87298	4.47214	-0.599153	4.17256	17.4103	-0.599153	4.17256	-1.3859	1.3859	-2.08454	2.1956	0.182631	-5	-2.77181	2.77181	-4.16907	4.39121	0.365261	1	1
4.79583	5.74456	-0.948731	5.2702	27.775	-0.948731	5.2702	-1.3859	1.3859	-2.08454	2.1956	0.182631	-10	-2.77181	2.77181	-4.16907	4.39121	0.365261	1	1
7.61577	7.93725	-0.321481	7.77651	60.4742	-0.321481	7.77651	-1.3859	1.3859	-2.08454	2.1956	0.182631	-5	-2.77181	2.77181	-4.16907	4.39121	0.365261	1	1
4.12311	4.12311	0	4.12311	17	0	4.12311	-1.3859	1.3859	-2.08454	2.1956	0.182631	0	-2.77181	2.77181	-4.16907	4.39121	0.365261	1	1
2	3.16228	-1.16228	2.58114	6.66228	-1.16228	2.58114	-1.3859	1.3859	-2.08454	2.1956	0.182631	-6	-2.77181	2.77181	-4.16907	4.39121	0.365261	1	1
7.2111	6	1.2111	6.60555	43.6333	1.2111	6.60555	-1.3859	1.3859	-2.08454	2.1956	0.182631	16	-2.40045	2.40045	-3.61052	3.8029	0.316326	0.866025	0.75
1.41421	2	-0.585786	1.70711	2.91421	-0.585786	1.70711	-1.3859	1.3859	-2.08454	2.1956	0.182631	-2	-2.40045	2.40045	-3.61052	3.8029	0.316326	0.866025	0.75
11.5326	9.16515	2.36741	10.3489	107.099	2.36741	10.3489	-1.3859	1.3859	-2.08454	2.1956	0.182631	49	-2.40045	2.40045	-3.61052	3.8029	0.316326	0.866025	0.75
3.74166	3.4641	0.277556	3.60288	12.9807	0.277556	3.60288	-1.3859	1.3859	-2.08454	2.1956	0.182631	2	-1.95996	1.95996	-2.94798	3.10505	0.258279	0.707107	0.5
11.2694	9.11043	2.15899	10.1899	103.835	2.15899	10.1899	-1.3859	1.3859	-2.08454	2.1956	0.182631	44	-1.95996	1.95996	-2.94798	3.10505	0.258279	0.707107	0.5
2.44949	3	-0.55051	2.72474	7.42423	-0.55051	2.72474	-1.3859	1.3859	-2.08454	2.1956	0.182631	-3	-1.95996	1.95996	-2.94798	3.10505	0.258279	0.707107	0.5
0	1	-1	0.5	0.25	-1	0.5	-1.3859	1.3859	-2.08454	2.1956	0.182631	-1	-1.3859	1.3859	-2.08454	2.1956	0.182631	0.5	0.25
1	1.41421	-0.414214	1.20711	1.45711	-0.414214	1.20711	-1.3859	1.3859	-2.08454	2.1956	0.182631	-1	-1.3859	1.3859	-2.08454	2.1956	0.182631	0.5	0.25
1.41421	1.41421	0	1.41421	2	0	1.41421	-1.3859	1.3859	-2.08454	2.1956	0.182631	0	-1.3859	1.3859	-2.08454	2.1956	0.182631	0.5	0.25
0	1	-1	0.5	0.25	-1	0.5	-1.3859	1.3859	-2.08454	2.1956	0.182631	-1	-1.3859	1.3859	-2.08454	2.1956	0.182631	0.5	0.25
3.60555	5.91608	-2.31053	4.76082	22.6654	-2.31053	4.76082	-1.3859	1.3859	-2.08454	2.1956	0.182631	-22	-1.3859	1.3859	-2.08454	2.1956	0.182631	0.5	0.25
2.82843	3.74166	-0.91323	3.28504	10.7915	-0.91323	3.28504	-1.3859	1.3859	-2.08454	2.1956	0.182631	-6	-1.3859	1.3859	-2.08454	2.1956	0.182631	0.5	0.25
5.91608	6.245	-0.328918	6.08054	36.973	-0.328918	6.08054	-1.3859	1.3859	-2.08454	2.1956	0.182631	-4	-1.3859	1.3859	-2.08454	2.1956	0.182631	0.5	0.25
3.31662	2.44949	0.867135	2.88306	8.31202	0.867135	2.88306	-1.3859	1.3859	-2.08454	2.1956	0.182631	5	-1.3859	1.3859	-2.08454	2.1956	0.182631	0.5	0.25
1	0	1	0.5	0.25	1	0.5	-1.3859	1.3859	-2.08454	2.1956	0.182631	1	-1.3859	1.3859	-2.08454	2.1956	0.182631	0.5	0.25
11.3578	11.225	0.132845	11.2914	127.496	0.132845	11.2914	-1.3859	1.3859	-2.08454	2.1956	0.182631	3	-1.3859	1.3859	-2.08454	2.1956	0.182631	0.5	0.25
2.64575	2.64575	0	2.64575	7	0	2.64575	-1.3859	1.3859	-2.08454	2.1956	0.182631	0	-1.3859	1.3859	-2.08454	2.1956	0.182631	0.5	0.25
5.74456	4.3589	1.38566	5.05173	25.52	1.38566	5.05173	-1.3859	1.3859	-2.08454	2.1956	0.182631	14	-1.3859	1.3859	-2.08454	2.1956	0.182631	0.5	0.25
1.41421	2.64575	-1.23154	2.02998	4.12083	-1.23154	2.02998	-1.3859	1.3859	-2.08454	2.1956	0.182631	-5	-1.3859	1.3859	-2.08454	2.1956	0.182631	0.5	0.25
1	0	1	0.5	0.25	1	0.5	-1.3859	1.3859	-2.08454	2.1956	0.182631	1	-1.3859	1.3859	-2.08454	2.1956	0.182631	0.5	0.25
1	1.73205	-0.732051	1.36603	1.86603	-0.732051	1.36603	-1.3859	1.3859	-2.08454	2.1956	0.182631	-2	-1.3859	1.3859	-2.08454	2.1956	0.182631	0.5	0.25
#N/A	#N/A	#N/A	#N/A	#N/A			-1.3859	1.3859	-2.08454	2.1956	0.182631	#N/A	#NUM!	#NUM!	#NUM!	#NUM!	#NUM!	#NUM!	#NUM!
#N/A	#N/A	#N/A	#N/A	#N/A			-1.3859	1.3859	-2.08454	2.1956	0.182631	#N/A	#NUM!	#NUM!	#NUM!	#NUM!	#NUM!	#NUM!	#NUM!
#N/A	#N/A	#N/A	#N/A	#N/A			-1.3859	1.3859	-2.08454	2.1956	0.182631	#N/A	#NUM!	#NUM!	#NUM!	#NUM!	#NUM!	#NUM!	#NUM!
#N/A	#N/A	#N/A	#N/A	#N/A			-1.3859	1.3859	-2.08454	2.1956	0.182631	#N/A	#NUM!	#NUM!	#NUM!	#NUM!	#NUM!	#NUM!	#NUM!
#N/A	#N/A	#N/A	#N/A	#N/A			-1.3859	1.3859	-2.08454	2.1956	0.182631	#N/A	#NUM!	#NUM!	#NUM!	#NUM!	#NUM!	#NUM!	#NUM!
#N/A	#N/A	#N/A	#N/A	#N/A			-1.3859	1.3859	-2.08454	2.1956	0.182631	#N/A	#NUM!	#NUM!	#NUM!	#NUM!	#NUM!	#NUM!	#NUM!
#N/A	#N/A	#N/A	#N/A	#N/A			-1.3859	1.3859	-2.08454	2.1956	0.182631	#N/A	#NUM!	#NUM!	#NUM!	#NUM!	#NUM!	#NUM!	#NUM!
#N/A	#N/A	#N/A	#N/A	#N/A			-1.3859	1.3859	-2.08454	2.1956	0.182631	#N/A	#NUM!	#NUM!	#NUM!	#NUM!	#NUM!	#NUM!	#NUM!
#N/A	#N/A	#N/A	#N/A	#N/A			-1.3859	1.3859	-2.08454	2.1956	0.182631	#N/A	#NUM!	#NUM!	#NUM!	#NUM!	#NUM!	#NUM!	#NUM!
#N/A	#N/A	#N/A	#N/A	#N/A			-1.3859	1.3859	-2.08454	2.1956	0.182631	#N/A	#NUM!	#NUM!	#NUM!	#NUM!	#NUM!	#NUM!	#NUM!
#N/A	#N/A	#N/A	#N/A	#N/A			-1.3859	1.3859	-2.08454	2.1956	0.182631	#N/A	#NUM!	#NUM!	#NUM!	#NUM!	#NUM!	#NUM!	#NUM!
#N/A	#N/A	#N/A	#N/A	#N/A			-1.3859	1.3859	-2.08454	2.1956	0.182631	#N/A	#NUM!	#NUM!	#NUM!	#NUM!	#NUM!	#NUM!	#NUM!
#N/A	#N/A	#N/A	#N/A	#N/A			-1.3859	1.3859	-2.08454	2.1956	0.182631	#N/A	#NUM!	#NUM!	#NUM!	#NUM!	#NUM!	#NUM!	#NUM!
#N/A	#N/A	#N/A	#N/A	#N/A			-1.3859	1.3859	-2.08454	2.1956	0.182631	#N/A	#NUM!	#NUM!	#NUM!	#NUM!	#NUM!	#NUM!	#NUM!
#N/A	#N/A	#N/A	#N/A	#N/A			-1.3859	1.3859	-2.08454	2.1956	0.182631	#N/A	#NUM!	#NUM!	#NUM!	#NUM!	#NUM!	#NUM!	#NUM!
#N/A	#N/A	#N/A	#N/A	#N/A			-1.3859	1.3859	-2.08454	2.1956	0.182631	#N/A	#NUM!	#NUM!	#NUM!	#NUM!	#NUM!	#NUM!	#NUM!
#N/A	#N/A	#N/A	#N/A	#N/A			-1.3859	1.3859	-2.08454	2.1956	0.182631	#N/A	#NUM!	#NUM!	#NUM!	#NUM!	#NUM!	#NUM!	#NUM!
#N/A	#N/A	#N/A	#N/A	#N/A			-1.3859	1.3859	-2.08454	2.1956	0.182631	#N/A	#NUM!	#NUM!	#NUM!	#NUM!	#NUM!	#NUM!	#NUM!
#N/A	#N/A	#N/A	#N/A	#N/A			-1.3859	1.3859	-2.08454	2.1956	0.182631	#N/A	#NUM!	#NUM!	#NUM!	#NUM!	#NUM!	#NUM!	#NUM!
#N/A	#N/A	#N/A	#N/A	#N/A			-1.3859	1.3859	-2.08454	2.1956	0.182631	#N/A	#NUM!	#NUM!	#NUM!	#NUM!	#NUM!	#NUM!	#NUM!
#N/A	#N/A	#N/A	#N/A	#N/A			-1.3859	1.3859	-2.08454	2.1956	0.182631	#N/A	#NUM!	#NUM!	#NUM!	#NUM!	#NUM!	#NUM!	#NUM!
#N/A	#N/A	#N/A	#N/A	#N/A			-1.3859	1.3859	-2.08454	2.1956	0.182631	#N/A	#NUM!	#NUM!	#NUM!	#NUM!	#NUM!	#NUM!	#NUM!
#N/A	#N/A	#N/A	#N/A	#N/A			-1.3859	1.3859	-2.08454	2.1956	0.182631	#N/A	#NUM!	#NUM!	#NUM!	#NUM!	#NUM!	#NUM!	#NUM!
#N/A	#N/A	#N/A	#N/A	#N/A			-1.3859	1.3859	-2.08454	2.1956	0.182631	#N/A	#NUM!	#NUM!	#NUM!	#NUM!	#NUM!	#NUM!	#NUM!
#N/A	#N/A	#N/A	#N/A	#N/A			-1.3859	1.3859	-2.08454	2.1956	0.182631	#N/A	#NUM!	#NUM!	#NUM!	#NUM!	#NUM!	#NUM!	#NUM!
#N/A	#N/A	#N/A	#N/A	#N/A			-1.3859	1.3859	-2.08454	2.1956	0.182631	#N/A	#NUM!	#NUM!	#NUM!	#NUM!	#NUM!	#NUM!	#NUM!
#N/A	#N/A	#N/A	#N/A	#N/A			-1.3859	1.3859	-2.08454	2.1956	0.182631	#N/A	#NUM!	#NUM!	#NUM!	#NUM!	#NUM!	#NUM!	#NUM!
#N/A	#N/A	#N/A	#N/A	#N/A			-1.3859	1.3859	-2.08454	2.1956	0.182631	#N/A	#NUM!	#NUM!	#NUM!	#NUM!	#NUM!	#NUM!	#NUM!
#N/A	#N/A	#N/A	#N/A	#N/A			-1.3859	1.3859	-2.08454	2.1956	0.182631	#N/A	#NUM!	#NUM!	#NUM!	#NUM!	#NUM!	#NUM!	#NUM!
#N/A	#N/A	#N/A	#N/A	#N/A			-1.3859	1.3859	-2.08454	2.1956	0.182631	#N/A	#NUM!	#NUM!	#NUM!	#NUM!	#NUM!	#NUM!	#NUM!
#N/A	#N/A	#N/A	#N/A	#N/A			-1.3859	1.3859	-2.08454	2.1956	0.182631	#N/A	#NUM!	#NUM!	#NUM!	#NUM!	#NUM!	#NUM!	#NUM!
#N/A	#N/A	#N/A	#N/A	#N/A			-1.3859	1.3859	-2.08454	2.1956	0.182631	#N/A	#NUM!	#NUM!	#NUM!	#NUM!	#NUM!	#NUM!	#NUM!
#N/A	#N/A	#N/A	#N/A	#N/A			-1.3859	1.3859	-2.08454	2.1956	0.182631	#N/A	#NUM!	#NUM!	#NUM!	#NUM!	#NUM!	#NUM!	#NUM!
#N/A	#N/A	#N/A	#N/A	#N/A			-1.3859	1.3859	-2.08454	2.1956	0.182631	#N/A	#NUM!	#NUM!	#NUM!	#NUM!	#NUM!	#NUM!	#NUM!
#N/A	#N/A	#N/A	#N/A	#N/A			-1.3859	1.3859	-2.08454	2.1956	0.182631	#N/A	#NUM!	#NUM!	#NUM!	#NUM!	#NUM!	#NUM!	#NUM!
#N/A	#N/A	#N/A	#N/A	#N/A			-1.3859	1.3859	-2.08454	2.1956	0.182631	#N/A	#NUM!	#NUM!	#NUM!	#NUM!	#NUM!	#NUM!	#NUM!
#N/A	#N/A	#N/A	#N/A	#N/A			-1.3859	1.3859	-2.08454	2.1956	0.182631	#N/A	#NUM!	#NUM!	#NUM!	#NUM!	#NUM!	#NUM!	#NUM!
#N/A	#N/A	#N/A	#N/A	#N/A			-1.3859	1.3859	-2.08454	2.1956	0.182631	#N/A	#NUM!	#NUM!	#NUM!	#NUM!	#NUM!	#NUM!	#NUM!
#N/A	#N/A	#N/A	#N/A	#N/A			-1.3859	1.3859	-2.08454	2.1956	0.182631	#N/A	#NUM!	#NUM!	#NUM!	#NUM!	#NUM!	#NUM!	#NUM!
#N/A	#N/A	#N/A	#N/A	#N/A			-1.3859	1.3859	-2.08454	2.1956	0.182631	#N/A	#NUM!	#NUM!	#NUM!	#NUM!	#NUM!	#NUM!	#NUM!
#N/A	#N/A	#N/A	#N/A	#N/A			-1.3859	1.3859	-2.08454	2.1956	0.182631	#N/A	#NUM!	#NUM!	#NUM!	#NUM!	#NUM!	#NUM!	#NUM!
#N/A	#N/A	#N/A	#N/A	#N/A			-1.3859	1.3859	-2.08454	2.1956	0.182631	#N/A	#NUM!	#NUM!	#NUM!	#NUM!	#NUM!	#NUM!	#NUM!
#N/A	#N/A	#N/A	#N/A	#N/A			-1.3859	1.3859	-2.08454	2.1956	0.182631	#N/A	#NUM!	#NUM!	#NUM!	#NUM!	#NUM!	#NUM!	#NUM!
#N/A	#N/A	#N/A	#N/A	#N/A			-1.3859	1.3859	-2.08454	2.1956	0.182631	#N/A	#NUM!	#NUM!	#NUM!	#NUM!	#NUM!	#NUM!	#NUM!
#N/A	#N/A	#N/A	#N/A	#N/A			-1.3859	1.3859	-2.08454	2.1956	0.182631	#N/A	#NUM!	#NUM!	#NUM!	#NUM!	#NUM!	#NUM!	#NUM!
#N/A	#N/A	#N/A	#N/A	#N/A			-1.3859	1.3859	-2.08454	2.1956	0.182631	#N/A	#NUM!	#NUM!	#NUM!	#NUM!	#NUM!	#NUM!	#NUM!
#N/A	#N/A	#N/A	#N/A	#N/A			-1.3859	1.3859	-2.08454	2.1956	0.182631	#N/A	#NUM!	#NUM!	#NUM!	#NUM!	#NUM!	#NUM!	#NUM!
#N/A	#N/A	#N/A	#N/A	#N/A			-1.3859	1.3859	-2.08454	2.1956	0.182631	#N/A	#NUM!	#NUM!	#NUM!	#NUM!	#NUM!	#NUM!	#NUM!
#N/A	#N/A	#N/A	#N/A	#N/A			-1.3859	1.3859	-2.08454	2.1956	0.182631	#N/A	#NUM!	#NUM!	#NUM!	#NUM!	#NUM!	#NUM!	#NUM!
#N/A	#N/A	#N/A	#N/A	#N/A			-1.3859	1.3859	-2.08454	2.1956	0.182631	#N/A	#NUM!	#NUM!	#NUM!	#NUM!	#NUM!	#NUM!	#NUM!
#N/A	#N/A	#N/A	#N/A	#N/A			-1.3859	1.3859	-2.08454	2.1956	0.182631	#N/A	#NUM!	#NUM!	#NUM!	#NUM!	#NUM!	#NUM!	#NUM!
#N/A	#N/A	#N/A	#N/A	#N/A			-1.3859	1.3859	-2.08454	2.1956	0.182631	#N/A	#NUM!	#NUM!	#NUM!	#NUM!	#NUM!	#NUM!	#NUM!
#N/A	#N/A	#N/A	#N/A	#N/A			-1.3859	1.3859	-2.08454	2.1956	0.182631	#N/A	#NUM!	#NUM!	#NUM!	#NUM!	#NUM!	#NUM!	#NUM!
#N/A	#N/A	#N/A	#N/A	#N/A			-1.3859	1.3859	-2.08454	2.1956	0.182631	#N/A	#NUM!	#NUM!	#NUM!	#NUM!	#NUM!	#NUM!	#NUM!
#N/A	#N/A	#N/A	#N/A	#N/A			-1.3859	1.3859	-2.08454	2.1956	0.182631	#N/A	#NUM!	#NUM!	#NUM!	#NUM!	#NUM!	#NUM!	#NUM!
#N/A	#N/A	#N/A	#N/A	#N/A			-1.3859	1.3859	-2.08454	2.1956	0.182631	#N/A	#NUM!	#NUM!	#NUM!	#NUM!	#NUM!	#NUM!	#NUM!
#N/A	#N/A	#N/A	#N/A	#N/A			-1.3859	1.3859	-2.08454	2.1956	0.182631	#N/A	#NUM!	#NUM!	#NUM!	#NUM!	#NUM!	#NUM!	#NUM!
#N/A	#N/A	#N/A	#N/A	#N/A			-1.3859	1.3859	-2.08454	2.1956	0.182631	#N/A	#NUM!	#NUM!	#NUM!	#NUM!	#NUM!	#NUM!	#NUM!
#N/A	#N/A	#N/A	#N/A	#N/A			-1.3859	1.3859	-2.08454	2.1956	0.182631	#N/A	#NUM!	#NUM!	#NUM!	#NUM!	#NUM!	#NUM!	#NUM!
#N/A	#N/A	#N/A	#N/A	#N/A			-1.3859	1.3859	-2.08454	2.1956	0.182631	#N/A	#NUM!	#NUM!	#NUM!	#NUM!	#NUM!	#NUM!	#NUM!
#N/A	#N/A	#N/A	#N/A	#N/A			-1.3859	1.3859	-2.08454	2.1956	0.182631	#N/A	#NUM!	#NUM!	#NUM!	#NUM!	#NUM!	#NUM!	#NUM!
#N/A	#N/A	#N/A	#N/A	#N/A			-1.3859	1.3859	-2.08454	2.1956	0.182631	#N/A	#NUM!	#NUM!	#NUM!	#NUM!	#NUM!	#NUM!	#NUM!
#N/A	#N/A	#N/A	#N/A	#N/A			-1.3859	1.3859	-2.08454	2.1956	0.182631	#N/A	#NUM!	#NUM!	#NUM!	#NUM!	#NUM!	#NUM!	#NUM!
#N/A	#N/A	#N/A	#N/A	#N/A			-1.3859	1.3859	-2.08454	2.1956	0.182631	#N/A	#NUM!	#NUM!	#NUM!	#NUM!	#NUM!	#NUM!	#NUM!
#N/A	#N/A	#N/A	#N/A	#N/A			-1.3859	1.3859	-2.08454	2.1956	0.182631	#N/A	#NUM!	#NUM!	#NUM!	#NUM!	#NUM!	#NUM!	#NUM!
#N/A	#N/A	#N/A	#N/A	#N/A			-1.3859	1.3859	-2.08454	2.1956	0.182631	#N/A	#NUM!	#NUM!	#NUM!	#NUM!	#NUM!	#NUM!	#NUM!
#N/A	#N/A	#N/A	#N/A	#N/A			-1.3859	1.3859	-2.08454	2.1956	0.182631	#N/A	#NUM!	#NUM!	#NUM!	#NUM!	#NUM!	#NUM!	#NUM!
#N/A	#N/A	#N/A	#N/A	#N/A			-1.3859	1.3859	-2.08454	2.1956	0.182631	#N/A	#NUM!	#NUM!	#NUM!	#NUM!	#NUM!	#NUM!	#NUM!
#N/A	#N/A	#N/A	#N/A	#N/A			-1.3859	1.3859	-2.08454	2.1956	0.182631	#N/A	#NUM!	#NUM!	#NUM!	#NUM!	#NUM!	#NUM!	#NUM!
#N/A	#N/A	#N/A	#N/A	#N/A			-1.3859	1.3859	-2.08454	2.1956	0.182631	#N/A	#NUM!	#NUM!	#NUM!	#NUM!	#NUM!	#NUM!	#NUM!
#N/A	#N/A	#N/A	#N/A	#N/A			-1.3859	1.3859	-2.08454	2.1956	0.182631	#N/A	#NUM!	#NUM!	#NUM!	#NUM!	#NUM!	#NUM!	#NUM!
#N/A	#N/A	#N/A	#N/A	#N/A			-1.3859	1.3859	-2.08454	2.1956	0.182631	#N/A	#NUM!	#NUM!	#NUM!	#NUM!	#NUM!	#NUM!	#NUM!
#N/A	#N/A	#N/A	#N/A	#N/A			-1.3859	1.3859	-2.08454	2.1956	0.182631	#N/A	#NUM!	#NUM!	#NUM!	#NUM!	#NUM!	#NUM!	#NUM!
#N/A	#N/A	#N/A	#N/A	#N/A			-1.3859	1.3859	-2.08454	2.1956	0.182631	#N/A	#NUM!	#NUM!	#NUM!	#NUM!	#NUM!	#NUM!	#NUM!
#N/A	#N/A	#N/A	#N/A	#N/A			-1.3859	1.3859	-2.08454	2.1956	0.182631	#N/A	#NUM!	#NUM!	#NUM!	#NUM!	#NUM!	#NUM!	#NUM!
#N/A	#N/A	#N/A	#N/A	#N/A			-1.3859	1.3859	-2.08454	2.1956	0.182631	#N/A	#NUM!	#NUM!	#NUM!	#NUM!	#NUM!	#NUM!	#NUM!
#N/A	#N/A	#N/A	#N/A	#N/A			-1.3859	1.3859	-2.08454	2.1956	0.182631	#N/A	#NUM!	#NUM!	#NUM!	#NUM!	#NUM!	#NUM!	#NUM!
#N/A	#N/A	#N/A	#N/A	#N/A			-1.3859	1.3859	-2.08454	2.1956	0.182631	#N/A	#NUM!	#NUM!	#NUM!	#NUM!	#NUM!	#NUM!	#NUM!
#N/A	#N/A	#N/A	#N/A	#N/A			-1.3859	1.3859	-2.08454	2.1956	0.182631	#N/A	#NUM!	#NUM!	#NUM!	#NUM!	#NUM!	#NUM!	#NUM!
#N/A	#N/A	#N/A	#N/A	#N/A			-1.3859	1.3859	-2.08454	2.1956	0.182631	#N/A	#NUM!	#NUM!	#NUM!	#NUM!	#NUM!	#NUM!	#NUM!
#N/A	#N/A	#N/A	#N/A	#N/A			-1.3859	1.3859	-2.08454	2.1956	0.182631	#N/A	#NUM!	#NUM!	#NUM!	#NUM!	#NUM!	#NUM!	#NUM!
#N/A	#N/A	#N/A	#N/A	#N/A			-1.3859	1.3859	-2.08454	2.1956	0.182631	#N/A	#NUM!	#NUM!	#NUM!	#NUM!	#NUM!	#NUM!	#NUM!
#N/A	#N/A	#N/A	#N/A	#N/A			-1.3859	1.3859	-2.08454	2.1956	0.182631	#N/A	#NUM!	#NUM!	#NUM!	#NUM!	#NUM!	#NUM!	#NUM!
#N/A	#N/A	#N/A	#N/A	#N/A			-1.3859	1.3859	-2.08454	2.1956	0.182631	#N/A	#NUM!	#NUM!	#NUM!	#NUM!	#NUM!	#NUM!	#NUM!
#N/A	#N/A	#N/A	#N/A	#N/A			-1.3859	1.3859	-2.08454	2.1956	0.182631	#N/A	#NUM!	#NUM!	#NUM!	#NUM!	#NUM!	#NUM!	#NUM!
#N/A	#N/A	#N/A	#N/A	#N/A			-1.3859	1.3859	-2.08454	2.1956	0.182631	#N/A	#NUM!	#NUM!	#NUM!	#NUM!	#NUM!	#NUM!	#NUM!
#N/A	#N/A	#N/A	#N/A	#N/A			-1.3859	1.3859	-2.08454	2.1956	0.182631	#N/A	#NUM!	#NUM!	#NUM!	#NUM!	#NUM!	#NUM!	#NUM!
#N/A	#N/A	#N/A	#N/A	#N/A			-1.3859	1.3859	-2.08454	2.1956	0.182631	#N/A	#NUM!	#NUM!	#NUM!	#NUM!	#NUM!	#NUM!	#NUM!
#N/A	#N/A	#N/A	#N/A	#N/A			-1.3859	1.3859	-2.08454	2.1956	0.182631	#N/A	#NUM!	#NUM!	#NUM!	#NUM!	#NUM!	#NUM!	#NUM!
#N/A	#N/A	#N/A	#N/A	#N/A			-1.3859	1.3859	-2.08454	2.1956	0.182631	#N/A	#NUM!	#NUM!	#NUM!	#NUM!	#NUM!	#NUM!	#NUM!
#N/A	#N/A	#N/A	#N/A	#N/A			-1.3859	1.3859	-2.08454	2.1956	0.182631	#N/A	#NUM!	#NUM!	#NUM!	#NUM!	#NUM!	#NUM!	#NUM!
#N/A	#N/A	#N/A	#N/A	#N/A			-1.3859	1.3859	-2.08454	2.1956	0.182631	#N/A	#NUM!	#NUM!	#NUM!	#NUM!	#NUM!	#NUM!	#NUM!
#N/A	#N/A	#N/A	#N/A	#N/A			-1.3859	1.3859	-2.08454	2.1956	0.182631	#N/A	#NUM!	#NUM!	#NUM!	#NUM!	#NUM!	#NUM!	#NUM!
#N/A	#N/A	#N/A	#N/A	#N/A			-1.3859	1.3859	-2.08454	2.1956	0.182631	#N/A	#NUM!	#NUM!	#NUM!	#NUM!	#NUM!	#NUM!	#NUM!
#N/A	#N/A	#N/A	#N/A	#N/A			-1.3859	1.3859	-2.08454	2.1956	0.182631	#N/A	#NUM!	#NUM!	#NUM!	#NUM!	#NUM!	#NUM!	#NUM!
#N/A	#N/A	#N/A	#N/A	#N/A			-1.3859	1.3859	-2.08454	2.1956	0.182631	#N/A	#NUM!	#NUM!	#NUM!	#NUM!	#NUM!	#NUM!	#NUM!
#N/A	#N/A	#N/A	#N/A	#N/A			-1.3859	1.3859	-2.08454	2.1956	0.182631	#N/A	#NUM!	#NUM!	#NUM!	#NUM!	#NUM!	#NUM!	#NUM!
#N/A	#N/A	#N/A	#N/A	#N/A			-1.3859	1.3859	-2.08454	2.1956	0.182631	#N/A	#NUM!	#NUM!	#NUM!	#NUM!	#NUM!	#NUM!	#NUM!
#N/A	#N/A	#N/A	#N/A	#N/A			-1.3859	1.3859	-2.08454	2.1956	0.182631	#N/A	#NUM!	#NUM!	#NUM!	#NUM!	#NUM!	#NUM!	#NUM!
#N/A	#N/A	#N/A	#N/A	#N/A			-1.3859	1.3859	-2.08454	2.1956	0.182631	#N/A	#NUM!	#NUM!	#NUM!	#NUM!	#NUM!	#NUM!	#NUM!
#N/A	#N/A	#N/A	#N/A	#N/A			-1.3859	1.3859	-2.08454	2.1956	0.182631	#N/A	#NUM!	#NUM!	#NUM!	#NUM!	#NUM!	#NUM!	#NUM!
#N/A	#N/A	#N/A	#N/A	#N/A			-1.3859	1.3859	-2.08454	2.1956	0.182631	#N/A	#NUM!	#NUM!	#NUM!	#NUM!	#NUM!	#NUM!	#NUM!
#N/A	#N/A	#N/A	#N/A	#N/A			-1.3859	1.3859	-2.08454	2.1956	0.182631	#N/A	#NUM!	#NUM!	#NUM!	#NUM!	#NUM!	#NUM!	#NUM!
#N/A	#N/A	#N/A	#N/A	#N/A			-1.3859	1.3859	-2.08454	2.1956	0.182631	#N/A	#NUM!	#NUM!	#NUM!	#NUM!	#NUM!	#NUM!	#NUM!
#N/A	#N/A	#N/A	#N/A	#N/A			-1.3859	1.3859	-2.08454	2.1956	0.182631	#N/A	#NUM!	#NUM!	#NUM!	#NUM!	#NUM!	#NUM!	#NUM!
#N/A	#N/A	#N/A	#N/A	#N/A			-1.3859	1.3859	-2.08454	2.1956	0.182631	#N/A	#NUM!	#NUM!	#NUM!	#NUM!	#NUM!	#NUM!	#NUM!
#N/A	#N/A	#N/A	#N/A	#N/A			-1.3859	1.3859	-2.08454	2.1956	0.182631	#N/A	#NUM!	#NUM!	#NUM!	#NUM!	#NUM!	#NUM!	#NUM!
#N/A	#N/A	#N/A	#N/A	#N/A			-1.3859	1.3859	-2.08454	2.1956	0.182631	#N/A	#NUM!	#NUM!	#NUM!	#NUM!	#NUM!	#NUM!	#NUM!
#N/A	#N/A	#N/A	#N/A	#N/A			-1.3859	1.3859	-2.08454	2.1956	0.182631	#N/A	#NUM!	#NUM!	#NUM!	#NUM!	#NUM!	#NUM!	#NUM!
#N/A	#N/A	#N/A	#N/A	#N/A			-1.3859	1.3859	-2.08454	2.1956	0.182631	#N/A	#NUM!	#NUM!	#NUM!	#NUM!	#NUM!	#NUM!	#NUM!
#N/A	#N/A	#N/A	#N/A	#N/A			-1.3859	1.3859	-2.08454	2.1956	0.182631	#N/A	#NUM!	#NUM!	#NUM!	#NUM!	#NUM!	#NUM!	#NUM!
#N/A	#N/A	#N/A	#N/A	#N/A			-1.3859	1.3859	-2.08454	2.1956	0.182631	#N/A	#NUM!	#NUM!	#NUM!	#NUM!	#NUM!	#NUM!	#NUM!
#N/A	#N/A	#N/A	#N/A	#N/A			-1.3859	1.3859	-2.08454	2.1956	0.182631	#N/A	#NUM!	#NUM!	#NUM!	#NUM!	#NUM!	#NUM!	#NUM!
#N/A	#N/A	#N/A	#N/A	#N/A			-1.3859	1.3859	-2.08454	2.1956	0.182631	#N/A	#NUM!	#NUM!	#NUM!	#NUM!	#NUM!	#NUM!	#NUM!
#N/A	#N/A	#N/A	#N/A	#N/A			-1.3859	1.3859	-2.08454	2.1956	0.182631	#N/A	#NUM!	#NUM!	#NUM!	#NUM!	#NUM!	#NUM!	#NUM!
#N/A	#N/A	#N/A	#N/A	#N/A			-1.3859	1.3859	-2.08454	2.1956	0.182631	#N/A	#NUM!	#NUM!	#NUM!	#NUM!	#NUM!	#NUM!	#NUM!
#N/A	#N/A	#N/A	#N/A	#N/A			-1.3859	1.3859	-2.08454	2.1956	0.182631	#N/A	#NUM!	#NUM!	#NUM!	#NUM!	#NUM!	#NUM!	#NUM!
#N/A	#N/A	#N/A	#N/A	#N/A			-1.3859	1.3859	-2.08454	2.1956	0.182631	#N/A	#NUM!	#NUM!	#NUM!	#NUM!	#NUM!	#NUM!	#NUM!
#N/A	#N/A	#N/A	#N/A	#N/A			-1.3859	1.3859	-2.08454	2.1956	0.182631	#N/A	#NUM!	#NUM!	#NUM!	#NUM!	#NUM!	#NUM!	#NUM!
#N/A	#N/A	#N/A	#N/A	#N/A			-1.3859	1.3859	-2.08454	2.1956	0.182631	#N/A	#NUM!	#NUM!	#NUM!	#NUM!	#NUM!	#NUM!	#NUM!
#N/A	#N/A	#N/A	#N/A	#N/A			-1.3859	1.3859	-2.08454	2.1956	0.182631	#N/A	#NUM!	#NUM!	#NUM!	#NUM!	#NUM!	#NUM!	#NUM!
#N/A	#N/A	#N/A	#N/A	#N/A			-1.3859	1.3859	-2.08454	2.1956	0.182631	#N/A	#NUM!	#NUM!	#NUM!	#NUM!	#NUM!	#NUM!	#NUM!
#N/A	#N/A	#N/A	#N/A	#N/A			-1.3859	1.3859	-2.08454	2.1956	0.182631	#N/A	#NUM!	#NUM!	#NUM!	#NUM!	#NUM!	#NUM!	#NUM!
#N/A	#N/A	#N/A	#N/A	#N/A			-1.3859	1.3859	-2.08454	2.1956	0.182631	#N/A	#NUM!	#NUM!	#NUM!	#NUM!	#NUM!	#NUM!	#NUM!
#N/A	#N/A	#N/A	#N/A	#N/A			-1.3859	1.3859	-2.08454	2.1956	0.182631	#N/A	#NUM!	#NUM!	#NUM!	#NUM!	#NUM!	#NUM!	#NUM!
#N/A	#N/A	#N/A	#N/A	#N/A			-1.3859	1.3859	-2.08454	2.1956	0.182631	#N/A	#NUM!	#NUM!	#NUM!	#NUM!	#NUM!	#NUM!	#NUM!
#N/A	#N/A	#N/A	#N/A	#N/A			-1.3859	1.3859	-2.08454	2.1956	0.182631	#N/A	#NUM!	#NUM!	#NUM!	#NUM!	#NUM!	#NUM!	#NUM!
#N/A	#N/A	#N/A	#N/A	#N/A			-1.3859	1.3859	-2.08454	2.1956	0.182631	#N/A	#NUM!	#NUM!	#NUM!	#NUM!	#NUM!	#NUM!	#NUM!
#N/A	#N/A	#N/A	#N/A	#N/A			-1.3859	1.3859	-2.08454	2.1956	0.182631	#N/A	#NUM!	#NUM!	#NUM!	#NUM!	#NUM!	#NUM!	#NUM!
#N/A	#N/A	#N/A	#N/A	#N/A			-1.3859	1.3859	-2.08454	2.1956	0.182631	#N/A	#NUM!	#NUM!	#NUM!	#NUM!	#NUM!	#NUM!	#NUM!
#N/A	#N/A	#N/A	#N/A	#N/A			-1.3859	1.3859	-2.08454	2.1956	0.182631	#N/A	#NUM!	#NUM!	#NUM!	#NUM!	#NUM!	#NUM!	#NUM!
#N/A	#N/A	#N/A	#N/A	#N/A			-1.3859	1.3859	-2.08454	2.1956	0.182631	#N/A	#NUM!	#NUM!	#NUM!	#NUM!	#NUM!	#NUM!	#NUM!
#N/A	#N/A	#N/A	#N/A	#N/A			-1.3859	1.3859	-2.08454	2.1956	0.182631	#N/A	#NUM!	#NUM!	#NUM!	#NUM!	#NUM!	#NUM!	#NUM!
#N/A	#N/A	#N/A	#N/A	#N/A			-1.3859	1.3859	-2.08454	2.1956	0.182631	#N/A	#NUM!	#NUM!	#NUM!	#NUM!	#NUM!	#NUM!	#NUM!
#N/A	#N/A	#N/A	#N/A	#N/A			-1.3859	1.3859	-2.08454	2.1956	0.182631	#N/A	#NUM!	#NUM!	#NUM!	#NUM!	#NUM!	#NUM!	#NUM!
#N/A	#N/A	#N/A	#N/A	#N/A			-1.3859	1.3859	-2.08454	2.1956	0.182631	#N/A	#NUM!	#NUM!	#NUM!	#NUM!	#NUM!	#NUM!	#NUM!
#N/A	#N/A	#N/A	#N/A	#N/A			-1.3859	1.3859	-2.08454	2.1956	0.182631	#N/A	#NUM!	#NUM!	#NUM!	#NUM!	#NUM!	#NUM!	#NUM!
#N/A	#N/A	#N/A	#N/A	#N/A			-1.3859	1.3859	-2.08454	2.1956	0.182631	#N/A	#NUM!	#NUM!	#NUM!	#NUM!	#NUM!	#NUM!	#NUM!
#N/A	#N/A	#N/A	#N/A	#N/A			-1.3859	1.3859	-2.08454	2.1956	0.182631	#N/A	#NUM!	#NUM!	#NUM!	#NUM!	#NUM!	#NUM!	#NUM!
#N/A	#N/A	#N/A	#N/A	#N/A			-1.3859	1.3859	-2.08454	2.1956	0.182631	#N/A	#NUM!	#NUM!	#NUM!	#NUM!	#NUM!	#NUM!	#NUM!
#N/A	#N/A	#N/A	#N/A	#N/A			-1.3859	1.3859	-2.08454	2.1956	0.182631	#N/A	#NUM!	#NUM!	#NUM!	#NUM!	#NUM!	#NUM!	#NUM!
#N/A	#N/A	#N/A	#N/A	#N/A			-1.3859	1.3859	-2.08454	2.1956	0.182631	#N/A	#NUM!	#NUM!	#NUM!	#NUM!	#NUM!	#NUM!	#NUM!
#N/A	#N/A	#N/A	#N/A	#N/A			-1.3859	1.3859	-2.08454	2.1956	0.182631	#N/A	#NUM!	#NUM!	#NUM!	#NUM!	#NUM!	#NUM!	#NUM!
#N/A	#N/A	#N/A	#N/A	#N/A			-1.3859	1.3859	-2.08454	2.1956	0.182631	#N/A	#NUM!	#NUM!	#NUM!	#NUM!	#NUM!	#NUM!	#NUM!
#N/A	#N/A	#N/A	#N/A	#N/A			-1.3859	1.3859	-2.08454	2.1956	0.182631	#N/A	#NUM!	#NUM!	#NUM!	#NUM!	#NUM!	#NUM!	#NUM!
#N/A	#N/A	#N/A	#N/A	#N/A			-1.3859	1.3859	-2.08454	2.1956	0.182631	#N/A	#NUM!	#NUM!	#NUM!	#NUM!	#NUM!	#NUM!	#NUM!
#N/A	#N/A	#N/A	#N/A	#N/A			-1.3859	1.3859	-2.08454	2.1956	0.182631	#N/A	#NUM!	#NUM!	#NUM!	#NUM!	#NUM!	#NUM!	#NUM!
#N/A	#N/A	#N/A	#N/A	#N/A			-1.3859	1.3859	-2.08454	2.1956	0.182631	#N/A	#NUM!	#NUM!	#NUM!	#NUM!	#NUM!	#NUM!	#NUM!
#N/A	#N/A	#N/A	#N/A	#N/A			-1.3859	1.3859	-2.08454	2.1956	0.182631	#N/A	#NUM!	#NUM!	#NUM!	#NUM!	#NUM!	#NUM!	#NUM!
#N/A	#N/A	#N/A	#N/A	#N/A			-1.3859	1.3859	-2.08454	2.1956	0.182631	#N/A	#NUM!	#NUM!	#NUM!	#NUM!	#NUM!	#NUM!	#NUM!
#N/A	#N/A	#N/A	#N/A	#N/A			-1.3859	1.3859	-2.08454	2.1956	0.182631	#N/A	#NUM!	#NUM!	#NUM!	#NUM!	#NUM!	#NUM!	#NUM!
#N/A	#N/A	#N/A	#N/A	#N/A			-1.3859	1.3859	-2.08454	2.1956	0.182631	#N/A	#NUM!	#NUM!	#NUM!	#NUM!	#NUM!	#NUM!	#NUM!
#N/A	#N/A	#N/A	#N/A	#N/A			-1.3859	1.3859	-2.08454	2.1956	0.182631	#N/A	#NUM!	#NUM!	#NUM!	#NUM!	#NUM!	#NUM!	#NUM!
#N/A	#N/A	#N/A	#N/A	#N/A			-1.3859	1.3859	-2.08454	2.1956	0.182631	#N/A	#NUM!	#NUM!	#NUM!	#NUM!	#NUM!	#NUM!	#NUM!
#N/A	#N/A	#N/A	#N/A	#N/A			-1.3859	1.3859	-2.08454	2.1956	0.182631	#N/A	#NUM!	#NUM!	#NUM!	#NUM!	#NUM!	#NUM!	#NUM!
#N/A	#N/A	#N/A	#N/A	#N/A			-1.3859	1.3859	-2.08454	2.1956	0.182631	#N/A	#NUM!	#NUM!	#NUM!	#NUM!	#NUM!	#NUM!	#NUM!
#N/A	#N/A	#N/A	#N/A	#N/A			-1.3859	1.3859	-2.08454	2.1956	0.182631	#N/A	#NUM!	#NUM!	#NUM!	#NUM!	#NUM!	#NUM!	#NUM!
#N/A	#N/A	#N/A	#N/A	#N/A			-1.3859	1.3859	-2.08454	2.1956	0.182631	#N/A	#NUM!	#NUM!	#NUM!	#NUM!	#NUM!	#NUM!	#NUM!
#N/A	#N/A	#N/A	#N/A	#N/A			-1.3859	1.3859	-2.08454	2.1956	0.182631	#N/A	#NUM!	#NUM!	#NUM!	#NUM!	#NUM!	#NUM!	#NUM!
#N/A	#N/A	#N/A	#N/A	#N/A			-1.3859	1.3859	-2.08454	2.1956	0.182631	#N/A	#NUM!	#NUM!	#NUM!	#NUM!	#NUM!	#NUM!	#NUM!
#N/A	#N/A	#N/A	#N/A	#N/A			-1.3859	1.3859	-2.08454	2.1956	0.182631	#N/A	#NUM!	#NUM!	#NUM!	#NUM!	#NUM!	#NUM!	#NUM!
#N/A	#N/A	#N/A	#N/A	#N/A			-1.3859	1.3859	-2.08454	2.1956	0.182631	#N/A	#NUM!	#NUM!	#NUM!	#NUM!	#NUM!	#NUM!	#NUM!
#N/A	#N/A	#N/A	#N/A	#N/A			-1.3859	1.3859	-2.08454	2.1956	0.182631	#N/A	#NUM!	#NUM!	#NUM!	#NUM!	#NUM!	#NUM!	#NUM!
#N/A	#N/A	#N/A	#N/A	#N/A			-1.3859	1.3859	-2.08454	2.1956	0.182631	#N/A	#NUM!	#NUM!	#NUM!	#NUM!	#NUM!	#NUM!	#NUM!
#N/A	#N/A	#N/A	#N/A	#N/A			-1.3859	1.3859	-2.08454	2.1956	0.182631	#N/A	#NUM!	#NUM!	#NUM!	#NUM!	#NUM!	#NUM!	#NUM!
#N/A	#N/A	#N/A	#N/A	#N/A			-1.3859	1.3859	-2.08454	2.1956	0.182631	#N/A	#NUM!	#NUM!	#NUM!	#NUM!	#NUM!	#NUM!	#NUM!
#N/A	#N/A	#N/A	#N/A	#N/A			-1.3859	1.3859	-2.08454	2.1956	0.182631	#N/A	#NUM!	#NUM!	#NUM!	#NUM!	#NUM!	#NUM!	#NUM!
#N/A	#N/A	#N/A	#N/A	#N/A			-1.3859	1.3859	-2.08454	2.1956	0.182631	#N/A	#NUM!	#NUM!	#NUM!	#NUM!	#NUM!	#NUM!	#NUM!
#N/A	#N/A	#N/A	#N/A	#N/A			-1.3859	1.3859	-2.08454	2.1956	0.182631	#N/A	#NUM!	#NUM!	#NUM!	#NUM!	#NUM!	#NUM!	#NUM!
#N/A	#N/A	#N/A	#N/A	#N/A			-1.3859	1.3859	-2.08454	2.1956	0.182631	#N/A	#NUM!	#NUM!	#NUM!	#NUM!	#NUM!	#NUM!	#NUM!
#N/A	#N/A	#N/A	#N/A	#N/A			-1.3859	1.3859	-2.08454	2.1956	0.182631	#N/A	#NUM!	#NUM!	#NUM!	#NUM!	#NUM!	#NUM!	#NUM!
#N/A	#N/A	#N/A	#N/A	#N/A			-1.3859	1.3859	-2.08454	2.1956	0.182631	#N/A	#NUM!	#NUM!	#NUM!	#NUM!	#NUM!	#NUM!	#NUM!
#N/A	#N/A	#N/A	#N/A	#N/A			-1.3859	1.3859	-2.08454	2.1956	0.182631	#N/A	#NUM!	#NUM!	#NUM!	#NUM!	#NUM!	#NUM!	#NUM!
#N/A	#N/A	#N/A	#N/A	#N/A			-1.3859	1.3859	-2.08454	2.1956	0.182631	#N/A	#NUM!	#NUM!	#NUM!	#NUM!	#NUM!	#NUM!	#NUM!
#N/A	#N/A	#N/A	#N/A	#N/A			-1.3859	1.3859	-2.08454	2.1956	0.182631	#N/A	#NUM!	#NUM!	#NUM!	#NUM!	#NUM!	#NUM!	#NUM!
#N/A	#N/A	#N/A	#N/A	#N/A			-1.3859	1.3859	-2.08454	2.1956	0.182631	#N/A	#NUM!	#NUM!	#NUM!	#NUM!	#NUM!	#NUM!	#NUM!
#N/A	#N/A	#N/A	#N/A	#N/A			-1.3859	1.3859	-2.08454	2.1956	0.182631	#N/A	#NUM!	#NUM!	#NUM!	#NUM!	#NUM!	#NUM!	#NUM!
#N/A	#N/A	#N/A	#N/A	#N/A			-1.3859	1.3859	-2.08454	2.1956	0.182631	#N/A	#NUM!	#NUM!	#NUM!	#NUM!	#NUM!	#NUM!	#NUM!
#N/A	#N/A	#N/A	#N/A	#N/A			-1.3859	1.3859	-2.08454	2.1956	0.182631	#N/A	#NUM!	#NUM!	#NUM!	#NUM!	#NUM!	#NUM!	#NUM!
#N/A	#N/A	#N/A	#N/A	#N/A			-1.3859	1.3859	-2.08454	2.1956	0.182631	#N/A	#NUM!	#NUM!	#NUM!	#NUM!	#NUM!	#NUM!	#NUM!
#N/A	#N/A	#N/A	#N/A	#N/A			-1.3859	1.3859	-2.08454	2.1956	0.182631	#N/A	#NUM!	#NUM!	#NUM!	#NUM!	#NUM!	#NUM!	#NUM!
#N/A	#N/A	#N/A	#N/A	#N/A			-1.3859	1.3859	-2.08454	2.1956	0.182631	#N/A	#NUM!	#NUM!	#NUM!	#NUM!	#NUM!	#NUM!	#NUM!
#N/A	#N/A	#N/A	#N/A	#N/A			-1.3859	1.3859	-2.08454	2.1956	0.182631	#N/A	#NUM!	#NUM!	#NUM!	#NUM!	#NUM!	#NUM!	#NUM!
#N/A	#N/A	#N/A	#N/A	#N/A			-1.3859	1.3859	-2.08454	2.1956	0.182631	#N/A	#NUM!	#NUM!	#NUM!	#NUM!	#NUM!	#NUM!	#NUM!
#N/A	#N/A	#N/A	#N/A	#N/A			-1.3859	1.3859	-2.08454	2.1956	0.182631	#N/A	#NUM!	#NUM!	#NUM!	#NUM!	#NUM!	#NUM!	#NUM!
#N/A	#N/A	#N/A	#N/A	#N/A			-1.3859	1.3859	-2.08454	2.1956	0.182631	#N/A	#NUM!	#NUM!	#NUM!	#NUM!	#NUM!	#NUM!	#NUM!
#N/A	#N/A	#N/A	#N/A	#N/A			-1.3859	1.3859	-2.08454	2.1956	0.182631	#N/A	#NUM!	#NUM!	#NUM!	#NUM!	#NUM!	#NUM!	#NUM!
#N/A	#N/A	#N/A	#N/A	#N/A			-1.3859	1.3859	-2.08454	2.1956	0.182631	#N/A	#NUM!	#NUM!	#NUM!	#NUM!	#NUM!	#NUM!	#NUM!
#N/A	#N/A	#N/A	#N/A	#N/A			-1.3859	1.3859	-2.08454	2.1956	0.182631	#N/A	#NUM!	#NUM!	#NUM!	#NUM!	#NUM!	#NUM!	#NUM!
#N/A	#N/A	#N/A	#N/A	#N/A			-1.3859	1.3859	-2.08454	2.1956	0.182631	#N/A	#NUM!	#NUM!	#NUM!	#NUM!	#NUM!	#NUM!	#NUM!
#N/A	#N/A	#N/A	#N/A	#N/A			-1.3859	1.3859	-2.08454	2.1956	0.182631	#N/A	#NUM!	#NUM!	#NUM!	#NUM!	#NUM!	#NUM!	#NUM!
#N/A	#N/A	#N/A	#N/A	#N/A			-1.3859	1.3859	-2.08454	2.1956	0.182631	#N/A	#NUM!	#NUM!	#NUM!	#NUM!	#NUM!	#NUM!	#NUM!
#N/A	#N/A	#N/A	#N/A	#N/A			-1.3859	1.3859	-2.08454	2.1956	0.182631	#N/A	#NUM!	#NUM!	#NUM!	#NUM!	#NUM!	#NUM!	#NUM!
#N/A	#N/A	#N/A	#N/A	#N/A			-1.3859	1.3859	-2.08454	2.1956	0.182631	#N/A	#NUM!	#NUM!	#NUM!	#NUM!	#NUM!	#NUM!	#NUM!
#N/A	#N/A	#N/A	#N/A	#N/A			-1.3859	1.3859	-2.08454	2.1956	0.182631	#N/A	#NUM!	#NUM!	#NUM!	#NUM!	#NUM!	#NUM!	#NUM!
#N/A	#N/A	#N/A	#N/A	#N/A			-1.3859	1.3859	-2.08454	2.1956	0.182631	#N/A	#NUM!	#NUM!	#NUM!	#NUM!	#NUM!	#NUM!	#NUM!
#N/A	#N/A	#N/A	#N/A	#N/A			-1.3859	1.3859	-2.08454	2.1956	0.182631	#N/A	#NUM!	#NUM!	#NUM!	#NUM!	#NUM!	#NUM!	#NUM!
#N/A	#N/A	#N/A	#N/A	#N/A			-1.3859	1.3859	-2.08454	2.1956	0.182631	#N/A	#NUM!	#NUM!	#NUM!	#NUM!	#NUM!	#NUM!	#NUM!
#N/A	#N/A	#N/A	#N/A	#N/A			-1.3859	1.3859	-2.08454	2.1956	0.182631	#N/A	#NUM!	#NUM!	#NUM!	#NUM!	#NUM!	#NUM!	#NUM!
#N/A	#N/A	#N/A	#N/A	#N/A			-1.3859	1.3859	-2.08454	2.1956	0.182631	#N/A	#NUM!	#NUM!	#NUM!	#NUM!	#NUM!	#NUM!	#NUM!
#N/A	#N/A	#N/A	#N/A	#N/A			-1.3859	1.3859	-2.08454	2.1956	0.182631	#N/A	#NUM!	#NUM!	#NUM!	#NUM!	#NUM!	#NUM!	#NUM!
#N/A	#N/A	#N/A	#N/A	#N/A			-1.3859	1.3859	-2.08454	2.1956	0.182631	#N/A	#NUM!	#NUM!	#NUM!	#NUM!	#NUM!	#NUM!	#NUM!
#N/A	#N/A	#N/A	#N/A	#N/A			-1.3859	1.3859	-2.08454	2.1956	0.182631	#N/A	#NUM!	#NUM!	#NUM!	#NUM!	#NUM!	#NUM!	#NUM!
#N/A	#N/A	#N/A	#N/A	#N/A			-1.3859	1.3859	-2.08454	2.1956	0.182631	#N/A	#NUM!	#NUM!	#NUM!	#NUM!	#NUM!	#NUM!	#NUM!
#N/A	#N/A	#N/A	#N/A	#N/A			-1.3859	1.3859	-2.08454	2.1956	0.182631	#N/A	#NUM!	#NUM!	#NUM!	#NUM!	#NUM!	#NUM!	#NUM!
#N/A	#N/A	#N/A	#N/A	#N/A			-1.3859	1.3859	-2.08454	2.1956	0.182631	#N/A	#NUM!	#NUM!	#NUM!	#NUM!	#NUM!	#NUM!	#NUM!
#N/A	#N/A	#N/A	#N/A	#N/A			-1.3859	1.3859	-2.08454	2.1956	0.182631	#N/A	#NUM!	#NUM!	#NUM!	#NUM!	#NUM!	#NUM!	#NUM!
#N/A	#N/A	#N/A	#N/A	#N/A			-1.3859	1.3859	-2.08454	2.1956	0.182631	#N/A	#NUM!	#NUM!	#NUM!	#NUM!	#NUM!	#NUM!	#NUM!
#N/A	#N/A	#N/A	#N/A	#N/A			-1.3859	1.3859	-2.08454	2.1956	0.182631	#N/A	#NUM!	#NUM!	#NUM!	#NUM!	#NUM!	#NUM!	#NUM!
#N/A	#N/A	#N/A	#N/A	#N/A			-1.3859	1.3859	-2.08454	2.1956	0.182631	#N/A	#NUM!	#NUM!	#NUM!	#NUM!	#NUM!	#NUM!	#NUM!
#N/A	#N/A	#N/A	#N/A	#N/A			-1.3859	1.3859	-2.08454	2.1956	0.182631	#N/A	#NUM!	#NUM!	#NUM!	#NUM!	#NUM!	#NUM!	#NUM!
#N/A	#N/A	#N/A	#N/A	#N/A			-1.3859	1.3859	-2.08454	2.1956	0.182631	#N/A	#NUM!	#NUM!	#NUM!	#NUM!	#NUM!	#NUM!	#NUM!
#N/A	#N/A	#N/A	#N/A	#N/A			-1.3859	1.3859	-2.08454	2.1956	0.182631	#N/A	#NUM!	#NUM!	#NUM!	#NUM!	#NUM!	#NUM!	#NUM!
#N/A	#N/A	#N/A	#N/A	#N/A			-1.3859	1.3859	-2.08454	2.1956	0.182631	#N/A	#NUM!	#NUM!	#NUM!	#NUM!	#NUM!	#NUM!	#NUM!
#N/A	#N/A	#N/A	#N/A	#N/A			-1.3859	1.3859	-2.08454	2.1956	0.182631	#N/A	#NUM!	#NUM!	#NUM!	#NUM!	#NUM!	#NUM!	#NUM!
#N/A	#N/A	#N/A	#N/A	#N/A			-1.3859	1.3859	-2.08454	2.1956	0.182631	#N/A	#NUM!	#NUM!	#NUM!	#NUM!	#NUM!	#NUM!	#NUM!
#N/A	#N/A	#N/A	#N/A	#N/A			-1.3859	1.3859	-2.08454	2.1956	0.182631	#N/A	#NUM!	#NUM!	#NUM!	#NUM!	#NUM!	#NUM!	#NUM!
#N/A	#N/A	#N/A	#N/A	#N/A			-1.3859	1.3859	-2.08454	2.1956	0.182631	#N/A	#NUM!	#NUM!	#NUM!	#NUM!	#NUM!	#NUM!	#NUM!
#N/A	#N/A	#N/A	#N/A	#N/A			-1.3859	1.3859	-2.08454	2.1956	0.182631	#N/A	#NUM!	#NUM!	#NUM!	#NUM!	#NUM!	#NUM!	#NUM!
#N/A	#N/A	#N/A	#N/A	#N/A			-1.3859	1.3859	-2.08454	2.1956	0.182631	#N/A	#NUM!	#NUM!	#NUM!	#NUM!	#NUM!	#NUM!	#NUM!
#N/A	#N/A	#N/A	#N/A	#N/A			-1.3859	1.3859	-2.08454	2.1956	0.182631	#N/A	#NUM!	#NUM!	#NUM!	#NUM!	#NUM!	#NUM!	#NUM!
#N/A	#N/A	#N/A	#N/A	#N/A			-1.3859	1.3859	-2.08454	2.1956	0.182631	#N/A	#NUM!	#NUM!	#NUM!	#NUM!	#NUM!	#NUM!	#NUM!
#N/A	#N/A	#N/A	#N/A	#N/A			-1.3859	1.3859	-2.08454	2.1956	0.182631	#N/A	#NUM!	#NUM!	#NUM!	#NUM!	#NUM!	#NUM!	#NUM!
#N/A	#N/A	#N/A	#N/A	#N/A			-1.3859	1.3859	-2.08454	2.1956	0.182631	#N/A	#NUM!	#NUM!	#NUM!	#NUM!	#NUM!	#NUM!	#NUM!
#N/A	#N/A	#N/A	#N/A	#N/A			-1.3859	1.3859	-2.08454	2.1956	0.182631	#N/A	#NUM!	#NUM!	#NUM!	#NUM!	#NUM!	#NUM!	#NUM!
#N/A	#N/A	#N/A	#N/A	#N/A			-1.3859	1.3859	-2.08454	2.1956	0.182631	#N/A	#NUM!	#NUM!	#NUM!	#NUM!	#NUM!	#NUM!	#NUM!
#N/A	#N/A	#N/A	#N/A	#N/A			-1.3859	1.3859	-2.08454	2.1956	0.182631	#N/A	#NUM!	#NUM!	#NUM!	#NUM!	#NUM!	#NUM!	#NUM!
#N/A	#N/A	#N/A	#N/A	#N/A			-1.3859	1.3859	-2.08454	2.1956	0.182631	#N/A	#NUM!	#NUM!	#NUM!	#NUM!	#NUM!	#NUM!	#NUM!
#N/A	#N/A	#N/A	#N/A	#N/A			-1.3859	1.3859	-2.08454	2.1956	0.182631	#N/A	#NUM!	#NUM!	#NUM!	#NUM!	#NUM!	#NUM!	#NUM!
#N/A	#N/A	#N/A	#N/A	#N/A			-1.3859	1.3859	-2.08454	2.1956	0.182631	#N/A	#NUM!	#NUM!	#NUM!	#NUM!	#NUM!	#NUM!	#NUM!
#N/A	#N/A	#N/A	#N/A	#N/A			-1.3859	1.3859	-2.08454	2.1956	0.182631	#N/A	#NUM!	#NUM!	#NUM!	#NUM!	#NUM!	#NUM!	#NUM!
#N/A	#N/A	#N/A	#N/A	#N/A			-1.3859	1.3859	-2.08454	2.1956	0.182631	#N/A	#NUM!	#NUM!	#NUM!	#NUM!	#NUM!	#NUM!	#NUM!
#N/A	#N/A	#N/A	#N/A	#N/A			-1.3859	1.3859	-2.08454	2.1956	0.182631	#N/A	#NUM!	#NUM!	#NUM!	#NUM!	#NUM!	#NUM!	#NUM!
#N/A	#N/A	#N/A	#N/A	#N/A			-1.3859	1.3859	-2.08454	2.1956	0.182631	#N/A	#NUM!	#NUM!	#NUM!	#NUM!	#NUM!	#NUM!	#NUM!
#N/A	#N/A	#N/A	#N/A	#N/A			-1.3859	1.3859	-2.08454	2.1956	0.182631	#N/A	#NUM!	#NUM!	#NUM!	#NUM!	#NUM!	#NUM!	#NUM!
#N/A	#N/A	#N/A	#N/A	#N/A			-1.3859	1.3859	-2.08454	2.1956	0.182631	#N/A	#NUM!	#NUM!	#NUM!	#NUM!	#NUM!	#NUM!	#NUM!
#N/A	#N/A	#N/A	#N/A	#N/A			-1.3859	1.3859	-2.08454	2.1956	0.182631	#N/A	#NUM!	#NUM!	#NUM!	#NUM!	#NUM!	#NUM!	#NUM!
#N/A	#N/A	#N/A	#N/A	#N/A			-1.3859	1.3859	-2.08454	2.1956	0.182631	#N/A	#NUM!	#NUM!	#NUM!	#NUM!	#NUM!	#NUM!	#NUM!
#N/A	#N/A	#N/A	#N/A	#N/A			-1.3859	1.3859	-2.08454	2.1956	0.182631	#N/A	#NUM!	#NUM!	#NUM!	#NUM!	#NUM!	#NUM!	#NUM!
#N/A	#N/A	#N/A	#N/A	#N/A			-1.3859	1.3859	-2.08454	2.1956	0.182631	#N/A	#NUM!	#NUM!	#NUM!	#NUM!	#NUM!	#NUM!	#NUM!
#N/A	#N/A	#N/A	#N/A	#N/A			-1.3859	1.3859	-2.08454	2.1956	0.182631	#N/A	#NUM!	#NUM!	#NUM!	#NUM!	#NUM!	#NUM!	#NUM!
#N/A	#N/A	#N/A	#N/A	#N/A			-1.3859	1.3859	-2.08454	2.1956	0.182631	#N/A	#NUM!	#NUM!	#NUM!	#NUM!	#NUM!	#NUM!	#NUM!
#N/A	#N/A	#N/A	#N/A	#N/A			-1.3859	1.3859	-2.08454	2.1956	0.182631	#N/A	#NUM!	#NUM!	#NUM!	#NUM!	#NUM!	#NUM!	#NUM!
#N/A	#N/A	#N/A	#N/A	#N/A			-1.3859	1.3859	-2.08454	2.1956	0.182631	#N/A	#NUM!	#NUM!	#NUM!	#NUM!	#NUM!	#NUM!	#NUM!
#N/A	#N/A	#N/A	#N/A	#N/A			-1.3859	1.3859	-2.08454	2.1956	0.182631	#N/A	#NUM!	#NUM!	#NUM!	#NUM!	#NUM!	#NUM!	#NUM!
#N/A	#N/A	#N/A	#N/A	#N/A			-1.3859	1.3859	-2.08454	2.1956	0.182631	#N/A	#NUM!	#NUM!	#NUM!	#NUM!	#NUM!	#NUM!	#NUM!
#N/A	#N/A	#N/A	#N/A	#N/A			-1.3859	1.3859	-2.08454	2.1956	0.182631	#N/A	#NUM!	#NUM!	#NUM!	#NUM!	#NUM!	#NUM!	#NUM!
#N/A	#N/A	#N/A	#N/A	#N/A			-1.3859	1.3859	-2.08454	2.1956	0.182631	#N/A	#NUM!	#NUM!	#NUM!	#NUM!	#NUM!	#NUM!	#NUM!
#N/A	#N/A	#N/A	#N/A	#N/A			-1.3859	1.3859	-2.08454	2.1956	0.182631	#N/A	#NUM!	#NUM!	#NUM!	#NUM!	#NUM!	#NUM!	#NUM!
#N/A	#N/A	#N/A	#N/A	#N/A			-1.3859	1.3859	-2.08454	2.1956	0.182631	#N/A	#NUM!	#NUM!	#NUM!	#NUM!	#NUM!	#NUM!	#NUM!
#N/A	#N/A	#N/A	#N/A	#N/A			-1.3859	1.3859	-2.08454	2.1956	0.182631	#N/A	#NUM!	#NUM!	#NUM!	#NUM!	#NUM!	#NUM!	#NUM!
#N/A	#N/A	#N/A	#N/A	#N/A			-1.3859	1.3859	-2.08454	2.1956	0.182631	#N/A	#NUM!	#NUM!	#NUM!	#NUM!	#NUM!	#NUM!	#NUM!
#N/A	#N/A	#N/A	#N/A	#N/A			-1.3859	1.3859	-2.08454	2.1956	0.182631	#N/A	#NUM!	#NUM!	#NUM!	#NUM!	#NUM!	#NUM!	#NUM!
#N/A	#N/A	#N/A	#N/A	#N/A			-1.3859	1.3859	-2.08454	2.1956	0.182631	#N/A	#NUM!	#NUM!	#NUM!	#NUM!	#NUM!	#NUM!	#NUM!
#N/A	#N/A	#N/A	#N/A	#N/A			-1.3859	1.3859	-2.08454	2.1956	0.182631	#N/A	#NUM!	#NUM!	#NUM!	#NUM!	#NUM!	#NUM!	#NUM!
#N/A	#N/A	#N/A	#N/A	#N/A			-1.3859	1.3859	-2.08454	2.1956	0.182631	#N/A	#NUM!	#NUM!	#NUM!	#NUM!	#NUM!	#NUM!	#NUM!
#N/A	#N/A	#N/A	#N/A	#N/A			-1.3859	1.3859	-2.08454	2.1956	0.182631	#N/A	#NUM!	#NUM!	#NUM!	#NUM!	#NUM!	#NUM!	#NUM!
#N/A	#N/A	#N/A	#N/A	#N/A			-1.3859	1.3859	-2.08454	2.1956	0.182631	#N/A	#NUM!	#NUM!	#NUM!	#NUM!	#NUM!	#NUM!	#NUM!
#N/A	#N/A	#N/A	#N/A	#N/A			-1.3859	1.3859	-2.08454	2.1956	0.182631	#N/A	#NUM!	#NUM!	#NUM!	#NUM!	#NUM!	#NUM!	#NUM!
#N/A	#N/A	#N/A	#N/A	#N/A			-1.3859	1.3859	-2.08454	2.1956	0.182631	#N/A	#NUM!	#NUM!	#NUM!	#NUM!	#NUM!	#NUM!	#NUM!
#N/A	#N/A	#N/A	#N/A	#N/A			-1.3859	1.3859	-2.08454	2.1956	0.182631	#N/A	#NUM!	#NUM!	#NUM!	#NUM!	#NUM!	#NUM!	#NUM!
#N/A	#N/A	#N/A	#N/A	#N/A			-1.3859	1.3859	-2.08454	2.1956	0.182631	#N/A	#NUM!	#NUM!	#NUM!	#NUM!	#NUM!	#NUM!	#NUM!
#N/A	#N/A	#N/A	#N/A	#N/A			-1.3859	1.3859	-2.08454	2.1956	0.182631	#N/A	#NUM!	#NUM!	#NUM!	#NUM!	#NUM!	#NUM!	#NUM!
#N/A	#N/A	#N/A	#N/A	#N/A			-1.3859	1.3859	-2.08454	2.1956	0.182631	#N/A	#NUM!	#NUM!	#NUM!	#NUM!	#NUM!	#NUM!	#NUM!
#N/A	#N/A	#N/A	#N/A	#N/A			-1.3859	1.3859	-2.08454	2.1956	0.182631	#N/A	#NUM!	#NUM!	#NUM!	#NUM!	#NUM!	#NUM!	#NUM!
#N/A	#N/A	#N/A	#N/A	#N/A			-1.3859	1.3859	-2.08454	2.1956	0.182631	#N/A	#NUM!	#NUM!	#NUM!	#NUM!	#NUM!	#NUM!	#NUM!
#N/A	#N/A	#N/A	#N/A	#N/A			-1.3859	1.3859	-2.08454	2.1956	0.182631	#N/A	#NUM!	#NUM!	#NUM!	#NUM!	#NUM!	#NUM!	#NUM!
#N/A	#N/A	#N/A	#N/A	#N/A			-1.3859	1.3859	-2.08454	2.1956	0.182631	#N/A	#NUM!	#NUM!	#NUM!	#NUM!	#NUM!	#NUM!	#NUM!
#N/A	#N/A	#N/A	#N/A	#N/A			-1.3859	1.3859	-2.08454	2.1956	0.182631	#N/A	#NUM!	#NUM!	#NUM!	#NUM!	#NUM!	#NUM!	#NUM!
#N/A	#N/A	#N/A	#N/A	#N/A			-1.3859	1.3859	-2.08454	2.1956	0.182631	#N/A	#NUM!	#NUM!	#NUM!	#NUM!	#NUM!	#NUM!	#NUM!
#N/A	#N/A	#N/A	#N/A	#N/A			-1.3859	1.3859	-2.08454	2.1956	0.182631	#N/A	#NUM!	#NUM!	#NUM!	#NUM!	#NUM!	#NUM!	#NUM!
#N/A	#N/A	#N/A	#N/A	#N/A			-1.3859	1.3859	-2.08454	2.1956	0.182631	#N/A	#NUM!	#NUM!	#NUM!	#NUM!	#NUM!	#NUM!	#NUM!
#N/A	#N/A	#N/A	#N/A	#N/A			-1.3859	1.3859	-2.08454	2.1956	0.182631	#N/A	#NUM!	#NUM!	#NUM!	#NUM!	#NUM!	#NUM!	#NUM!
#N/A	#N/A	#N/A	#N/A	#N/A			-1.3859	1.3859	-2.08454	2.1956	0.182631	#N/A	#NUM!	#NUM!	#NUM!	#NUM!	#NUM!	#NUM!	#NUM!
#N/A	#N/A	#N/A	#N/A	#N/A			-1.3859	1.3859	-2.08454	2.1956	0.182631	#N/A	#NUM!	#NUM!	#NUM!	#NUM!	#NUM!	#NUM!	#NUM!
#N/A	#N/A	#N/A	#N/A	#N/A			-1.3859	1.3859	-2.08454	2.1956	0.182631	#N/A	#NUM!	#NUM!	#NUM!	#NUM!	#NUM!	#NUM!	#NUM!
#N/A	#N/A	#N/A	#N/A	#N/A			-1.3859	1.3859	-2.08454	2.1956	0.182631	#N/A	#NUM!	#NUM!	#NUM!	#NUM!	#NUM!	#NUM!	#NUM!
#N/A	#N/A	#N/A	#N/A	#N/A			-1.3859	1.3859	-2.08454	2.1956	0.182631	#N/A	#NUM!	#NUM!	#NUM!	#NUM!	#NUM!	#NUM!	#NUM!
#N/A	#N/A	#N/A	#N/A	#N/A			-1.3859	1.3859	-2.08454	2.1956	0.182631	#N/A	#NUM!	#NUM!	#NUM!	#NUM!	#NUM!	#NUM!	#NUM!
#N/A	#N/A	#N/A	#N/A	#N/A			-1.3859	1.3859	-2.08454	2.1956	0.182631	#N/A	#NUM!	#NUM!	#NUM!	#NUM!	#NUM!	#NUM!	#NUM!
#N/A	#N/A	#N/A	#N/A	#N/A			-1.3859	1.3859	-2.08454	2.1956	0.182631	#N/A	#NUM!	#NUM!	#NUM!	#NUM!	#NUM!	#NUM!	#NUM!
#N/A	#N/A	#N/A	#N/A	#N/A			-1.3859	1.3859	-2.08454	2.1956	0.182631	#N/A	#NUM!	#NUM!	#NUM!	#NUM!	#NUM!	#NUM!	#NUM!
#N/A	#N/A	#N/A	#N/A	#N/A			-1.3859	1.3859	-2.08454	2.1956	0.182631	#N/A	#NUM!	#NUM!	#NUM!	#NUM!	#NUM!	#NUM!	#NUM!
#N/A	#N/A	#N/A	#N/A	#N/A			-1.3859	1.3859	-2.08454	2.1956	0.182631	#N/A	#NUM!	#NUM!	#NUM!	#NUM!	#NUM!	#NUM!	#NUM!
#N/A	#N/A	#N/A	#N/A	#N/A			-1.3859	1.3859	-2.08454	2.1956	0.182631	#N/A	#NUM!	#NUM!	#NUM!	#NUM!	#NUM!	#NUM!	#NUM!
#N/A	#N/A	#N/A	#N/A	#N/A			-1.3859	1.3859	-2.08454	2.1956	0.182631	#N/A	#NUM!	#NUM!	#NUM!	#NUM!	#NUM!	#NUM!	#NUM!
#N/A	#N/A	#N/A	#N/A	#N/A			-1.3859	1.3859	-2.08454	2.1956	0.182631	#N/A	#NUM!	#NUM!	#NUM!	#NUM!	#NUM!	#NUM!	#NUM!
#N/A	#N/A	#N/A	#N/A	#N/A			-1.3859	1.3859	-2.08454	2.1956	0.182631	#N/A	#NUM!	#NUM!	#NUM!	#NUM!	#NUM!	#NUM!	#NUM!
#N/A	#N/A	#N/A	#N/A	#N/A			-1.3859	1.3859	-2.08454	2.1956	0.182631	#N/A	#NUM!	#NUM!	#NUM!	#NUM!	#NUM!	#NUM!	#NUM!
#N/A	#N/A	#N/A	#N/A	#N/A			-1.3859	1.3859	-2.08454	2.1956	0.182631	#N/A	#NUM!	#NUM!	#NUM!	#NUM!	#NUM!	#NUM!	#NUM!
#N/A	#N/A	#N/A	#N/A	#N/A			-1.3859	1.3859	-2.08454	2.1956	0.182631	#N/A	#NUM!	#NUM!	#NUM!	#NUM!	#NUM!	#NUM!	#NUM!
#N/A	#N/A	#N/A	#N/A	#N/A			-1.3859	1.3859	-2.08454	2.1956	0.182631	#N/A	#NUM!	#NUM!	#NUM!	#NUM!	#NUM!	#NUM!	#NUM!
#N/A	#N/A	#N/A	#N/A	#N/A			-1.3859	1.3859	-2.08454	2.1956	0.182631	#N/A	#NUM!	#NUM!	#NUM!	#NUM!	#NUM!	#NUM!	#NUM!
#N/A	#N/A	#N/A	#N/A	#N/A			-1.3859	1.3859	-2.08454	2.1956	0.182631	#N/A	#NUM!	#NUM!	#NUM!	#NUM!	#NUM!	#NUM!	#NUM!
#N/A	#N/A	#N/A	#N/A	#N/A			-1.3859	1.3859	-2.08454	2.1956	0.182631	#N/A	#NUM!	#NUM!	#NUM!	#NUM!	#NUM!	#NUM!	#NUM!
#N/A	#N/A	#N/A	#N/A	#N/A			-1.3859	1.3859	-2.08454	2.1956	0.182631	#N/A	#NUM!	#NUM!	#NUM!	#NUM!	#NUM!	#NUM!	#NUM!
#N/A	#N/A	#N/A	#N/A	#N/A			-1.3859	1.3859	-2.08454	2.1956	0.182631	#N/A	#NUM!	#NUM!	#NUM!	#NUM!	#NUM!	#NUM!	#NUM!
#N/A	#N/A	#N/A	#N/A	#N/A			-1.3859	1.3859	-2.08454	2.1956	0.182631	#N/A	#NUM!	#NUM!	#NUM!	#NUM!	#NUM!	#NUM!	#NUM!
#N/A	#N/A	#N/A	#N/A	#N/A			-1.3859	1.3859	-2.08454	2.1956	0.182631	#N/A	#NUM!	#NUM!	#NUM!	#NUM!	#NUM!	#NUM!	#NUM!
#N/A	#N/A	#N/A	#N/A	#N/A			-1.3859	1.3859	-2.08454	2.1956	0.182631	#N/A	#NUM!	#NUM!	#NUM!	#NUM!	#NUM!	#NUM!	#NUM!
#N/A	#N/A	#N/A	#N/A	#N/A			-1.3859	1.3859	-2.08454	2.1956	0.182631	#N/A	#NUM!	#NUM!	#NUM!	#NUM!	#NUM!	#NUM!	#NUM!
#N/A	#N/A	#N/A	#N/A	#N/A			-1.3859	1.3859	-2.08454	2.1956	0.182631	#N/A	#NUM!	#NUM!	#NUM!	#NUM!	#NUM!	#NUM!	#NUM!
#N/A	#N/A	#N/A	#N/A	#N/A			-1.3859	1.3859	-2.08454	2.1956	0.182631	#N/A	#NUM!	#NUM!	#NUM!	#NUM!	#NUM!	#NUM!	#NUM!
#N/A	#N/A	#N/A	#N/A	#N/A			-1.3859	1.3859	-2.08454	2.1956	0.182631	#N/A	#NUM!	#NUM!	#NUM!	#NUM!	#NUM!	#NUM!	#NUM!
#N/A	#N/A	#N/A	#N/A	#N/A			-1.3859	1.3859	-2.08454	2.1956	0.182631	#N/A	#NUM!	#NUM!	#NUM!	#NUM!	#NUM!	#NUM!	#NUM!
#N/A	#N/A	#N/A	#N/A	#N/A			-1.3859	1.3859	-2.08454	2.1956	0.182631	#N/A	#NUM!	#NUM!	#NUM!	#NUM!	#NUM!	#NUM!	#NUM!
#N/A	#N/A	#N/A	#N/A	#N/A			-1.3859	1.3859	-2.08454	2.1956	0.182631	#N/A	#NUM!	#NUM!	#NUM!	#NUM!	#NUM!	#NUM!	#NUM!
#N/A	#N/A	#N/A	#N/A	#N/A			-1.3859	1.3859	-2.08454	2.1956	0.182631	#N/A	#NUM!	#NUM!	#NUM!	#NUM!	#NUM!	#NUM!	#NUM!
#N/A	#N/A	#N/A	#N/A	#N/A			-1.3859	1.3859	-2.08454	2.1956	0.182631	#N/A	#NUM!	#NUM!	#NUM!	#NUM!	#NUM!	#NUM!	#NUM!
#N/A	#N/A	#N/A	#N/A	#N/A			-1.3859	1.3859	-2.08454	2.1956	0.182631	#N/A	#NUM!	#NUM!	#NUM!	#NUM!	#NUM!	#NUM!	#NUM!
#N/A	#N/A	#N/A	#N/A	#N/A			-1.3859	1.3859	-2.08454	2.1956	0.182631	#N/A	#NUM!	#NUM!	#NUM!	#NUM!	#NUM!	#NUM!	#NUM!
#N/A	#N/A	#N/A	#N/A	#N/A			-1.3859	1.3859	-2.08454	2.1956	0.182631	#N/A	#NUM!	#NUM!	#NUM!	#NUM!	#NUM!	#NUM!	#NUM!
#N/A	#N/A	#N/A	#N/A	#N/A			-1.3859	1.3859	-2.08454	2.1956	0.182631	#N/A	#NUM!	#NUM!	#NUM!	#NUM!	#NUM!	#NUM!	#NUM!
#N/A	#N/A	#N/A	#N/A	#N/A			-1.3859	1.3859	-2.08454	2.1956	0.182631	#N/A	#NUM!	#NUM!	#NUM!	#NUM!	#NUM!	#NUM!	#NUM!
#N/A	#N/A	#N/A	#N/A	#N/A			-1.3859	1.3859	-2.08454	2.1956	0.182631	#N/A	#NUM!	#NUM!	#NUM!	#NUM!	#NUM!	#NUM!	#NUM!
#N/A	#N/A	#N/A	#N/A	#N/A			-1.3859	1.3859	-2.08454	2.1956	0.182631	#N/A	#NUM!	#NUM!	#NUM!	#NUM!	#NUM!	#NUM!	#NUM!
#N/A	#N/A	#N/A	#N/A	#N/A			-1.3859	1.3859	-2.08454	2.1956	0.182631	#N/A	#NUM!	#NUM!	#NUM!	#NUM!	#NUM!	#NUM!	#NUM!
#N/A	#N/A	#N/A	#N/A	#N/A			-1.3859	1.3859	-2.08454	2.1956	0.182631	#N/A	#NUM!	#NUM!	#NUM!	#NUM!	#NUM!	#NUM!	#NUM!
#N/A	#N/A	#N/A	#N/A	#N/A			-1.3859	1.3859	-2.08454	2.1956	0.182631	#N/A	#NUM!	#NUM!	#NUM!	#NUM!	#NUM!	#NUM!	#NUM!
#N/A	#N/A	#N/A	#N/A	#N/A			-1.3859	1.3859	-2.08454	2.1956	0.182631	#N/A	#NUM!	#NUM!	#NUM!	#NUM!	#NUM!	#NUM!	#NUM!
#N/A	#N/A	#N/A	#N/A	#N/A			-1.3859	1.3859	-2.08454	2.1956	0.182631	#N/A	#NUM!	#NUM!	#NUM!	#NUM!	#NUM!	#NUM!	#NUM!
#N/A	#N/A	#N/A	#N/A	#N/A			-1.3859	1.3859	-2.08454	2.1956	0.182631	#N/A	#NUM!	#NUM!	#NUM!	#NUM!	#NUM!	#NUM!	#NUM!
#N/A	#N/A	#N/A	#N/A	#N/A			-1.3859	1.3859	-2.08454	2.1956	0.182631	#N/A	#NUM!	#NUM!	#NUM!	#NUM!	#NUM!	#NUM!	#NUM!
#N/A	#N/A	#N/A	#N/A	#N/A			-1.3859	1.3859	-2.08454	2.1956	0.182631	#N/A	#NUM!	#NUM!	#NUM!	#NUM!	#NUM!	#NUM!	#NUM!
#N/A	#N/A	#N/A	#N/A	#N/A			-1.3859	1.3859	-2.08454	2.1956	0.182631	#N/A	#NUM!	#NUM!	#NUM!	#NUM!	#NUM!	#NUM!	#NUM!
#N/A	#N/A	#N/A	#N/A	#N/A			-1.3859	1.3859	-2.08454	2.1956	0.182631	#N/A	#NUM!	#NUM!	#NUM!	#NUM!	#NUM!	#NUM!	#NUM!
#N/A	#N/A	#N/A	#N/A	#N/A			-1.3859	1.3859	-2.08454	2.1956	0.182631	#N/A	#NUM!	#NUM!	#NUM!	#NUM!	#NUM!	#NUM!	#NUM!
#N/A	#N/A	#N/A	#N/A	#N/A			-1.3859	1.3859	-2.08454	2.1956	0.182631	#N/A	#NUM!	#NUM!	#NUM!	#NUM!	#NUM!	#NUM!	#NUM!
#N/A	#N/A	#N/A	#N/A	#N/A			-1.3859	1.3859	-2.08454	2.1956	0.182631	#N/A	#NUM!	#NUM!	#NUM!	#NUM!	#NUM!	#NUM!	#NUM!
#N/A	#N/A	#N/A	#N/A	#N/A			-1.3859	1.3859	-2.08454	2.1956	0.182631	#N/A	#NUM!	#NUM!	#NUM!	#NUM!	#NUM!	#NUM!	#NUM!
#N/A	#N/A	#N/A	#N/A	#N/A			-1.3859	1.3859	-2.08454	2.1956	0.182631	#N/A	#NUM!	#NUM!	#NUM!	#NUM!	#NUM!	#NUM!	#NUM!
#N/A	#N/A	#N/A	#N/A	#N/A			-1.3859	1.3859	-2.08454	2.1956	0.182631	#N/A	#NUM!	#NUM!	#NUM!	#NUM!	#NUM!	#NUM!	#NUM!
#N/A	#N/A	#N/A	#N/A	#N/A			-1.3859	1.3859	-2.08454	2.1956	0.182631	#N/A	#NUM!	#NUM!	#NUM!	#NUM!	#NUM!	#NUM!	#NUM!
#N/A	#N/A	#N/A	#N/A	#N/A			-1.3859	1.3859	-2.08454	2.1956	0.182631	#N/A	#NUM!	#NUM!	#NUM!	#NUM!	#NUM!	#NUM!	#NUM!
#N/A	#N/A	#N/A	#N/A	#N/A			-1.3859	1.3859	-2.08454	2.1956	0.182631	#N/A	#NUM!	#NUM!	#NUM!	#NUM!	#NUM!	#NUM!	#NUM!
#N/A	#N/A	#N/A	#N/A	#N/A			-1.3859	1.3859	-2.08454	2.1956	0.182631	#N/A	#NUM!	#NUM!	#NUM!	#NUM!	#NUM!	#NUM!	#NUM!
#N/A	#N/A	#N/A	#N/A	#N/A			-1.3859	1.3859	-2.08454	2.1956	0.182631	#N/A	#NUM!	#NUM!	#NUM!	#NUM!	#NUM!	#NUM!	#NUM!
#N/A	#N/A	#N/A	#N/A	#N/A			-1.3859	1.3859	-2.08454	2.1956	0.182631	#N/A	#NUM!	#NUM!	#NUM!	#NUM!	#NUM!	#NUM!	#NUM!
#N/A	#N/A	#N/A	#N/A	#N/A			-1.3859	1.3859	-2.08454	2.1956	0.182631	#N/A	#NUM!	#NUM!	#NUM!	#NUM!	#NUM!	#NUM!	#NUM!
#N/A	#N/A	#N/A	#N/A	#N/A			-1.3859	1.3859	-2.08454	2.1956	0.182631	#N/A	#NUM!	#NUM!	#NUM!	#NUM!	#NUM!	#NUM!	#NUM!
#N/A	#N/A	#N/A	#N/A	#N/A			-1.3859	1.3859	-2.08454	2.1956	0.182631	#N/A	#NUM!	#NUM!	#NUM!	#NUM!	#NUM!	#NUM!	#NUM!
#N/A	#N/A	#N/A	#N/A	#N/A			-1.3859	1.3859	-2.08454	2.1956	0.182631	#N/A	#NUM!	#NUM!	#NUM!	#NUM!	#NUM!	#NUM!	#NUM!
#N/A	#N/A	#N/A	#N/A	#N/A			-1.3859	1.3859	-2.08454	2.1956	0.182631	#N/A	#NUM!	#NUM!	#NUM!	#NUM!	#NUM!	#NUM!	#NUM!
#N/A	#N/A	#N/A	#N/A	#N/A			-1.3859	1.3859	-2.08454	2.1956	0.182631	#N/A	#NUM!	#NUM!	#NUM!	#NUM!	#NUM!	#NUM!	#NUM!
#N/A	#N/A	#N/A	#N/A	#N/A			-1.3859	1.3859	-2.08454	2.1956	0.182631	#N/A	#NUM!	#NUM!	#NUM!	#NUM!	#NUM!	#NUM!	#NUM!
#N/A	#N/A	#N/A	#N/A	#N/A			-1.3859	1.3859	-2.08454	2.1956	0.182631	#N/A	#NUM!	#NUM!	#NUM!	#NUM!	#NUM!	#NUM!	#NUM!
#N/A	#N/A	#N/A	#N/A	#N/A			-1.3859	1.3859	-2.08454	2.1956	0.182631	#N/A	#NUM!	#NUM!	#NUM!	#NUM!	#NUM!	#NUM!	#NUM!
#N/A	#N/A	#N/A	#N/A	#N/A			-1.3859	1.3859	-2.08454	2.1956	0.182631	#N/A	#NUM!	#NUM!	#NUM!	#NUM!	#NUM!	#NUM!	#NUM!
#N/A	#N/A	#N/A	#N/A	#N/A			-1.3859	1.3859	-2.08454	2.1956	0.182631	#N/A	#NUM!	#NUM!	#NUM!	#NUM!	#NUM!	#NUM!	#NUM!
#N/A	#N/A	#N/A	#N/A	#N/A			-1.3859	1.3859	-2.08454	2.1956	0.182631	#N/A	#NUM!	#NUM!	#NUM!	#NUM!	#NUM!	#NUM!	#NUM!
#N/A	#N/A	#N/A	#N/A	#N/A			-1.3859	1.3859	-2.08454	2.1956	0.182631	#N/A	#NUM!	#NUM!	#NUM!	#NUM!	#NUM!	#NUM!	#NUM!
#N/A	#N/A	#N/A	#N/A	#N/A			-1.3859	1.3859	-2.08454	2.1956	0.182631	#N/A	#NUM!	#NUM!	#NUM!	#NUM!	#NUM!	#NUM!	#NUM!
#N/A	#N/A	#N/A	#N/A	#N/A			-1.3859	1.3859	-2.08454	2.1956	0.182631	#N/A	#NUM!	#NUM!	#NUM!	#NUM!	#NUM!	#NUM!	#NUM!
#N/A	#N/A	#N/A	#N/A	#N/A			-1.3859	1.3859	-2.08454	2.1956	0.182631	#N/A	#NUM!	#NUM!	#NUM!	#NUM!	#NUM!	#NUM!	#NUM!
#N/A	#N/A	#N/A	#N/A	#N/A			-1.3859	1.3859	-2.08454	2.1956	0.182631	#N/A	#NUM!	#NUM!	#NUM!	#NUM!	#NUM!	#NUM!	#NUM!
#N/A	#N/A	#N/A	#N/A	#N/A			-1.3859	1.3859	-2.08454	2.1956	0.182631	#N/A	#NUM!	#NUM!	#NUM!	#NUM!	#NUM!	#NUM!	#NUM!
#N/A	#N/A	#N/A	#N/A	#N/A			-1.3859	1.3859	-2.08454	2.1956	0.182631	#N/A	#NUM!	#NUM!	#NUM!	#NUM!	#NUM!	#NUM!	#NUM!
#N/A	#N/A	#N/A	#N/A	#N/A			-1.3859	1.3859	-2.08454	2.1956	0.182631	#N/A	#NUM!	#NUM!	#NUM!	#NUM!	#NUM!	#NUM!	#NUM!
#N/A	#N/A	#N/A	#N/A	#N/A			-1.3859	1.3859	-2.08454	2.1956	0.182631	#N/A	#NUM!	#NUM!	#NUM!	#NUM!	#NUM!	#NUM!	#NUM!
#N/A	#N/A	#N/A	#N/A	#N/A			-1.3859	1.3859	-2.08454	2.1956	0.182631	#N/A	#NUM!	#NUM!	#NUM!	#NUM!	#NUM!	#NUM!	#NUM!
#N/A	#N/A	#N/A	#N/A	#N/A			-1.3859	1.3859	-2.08454	2.1956	0.182631	#N/A	#NUM!	#NUM!	#NUM!	#NUM!	#NUM!	#NUM!	#NUM!
#N/A	#N/A	#N/A	#N/A	#N/A			-1.3859	1.3859	-2.08454	2.1956	0.182631	#N/A	#NUM!	#NUM!	#NUM!	#NUM!	#NUM!	#NUM!	#NUM!
#N/A	#N/A	#N/A	#N/A	#N/A			-1.3859	1.3859	-2.08454	2.1956	0.182631	#N/A	#NUM!	#NUM!	#NUM!	#NUM!	#NUM!	#NUM!	#NUM!
#N/A	#N/A	#N/A	#N/A	#N/A			-1.3859	1.3859	-2.08454	2.1956	0.182631	#N/A	#NUM!	#NUM!	#NUM!	#NUM!	#NUM!	#NUM!	#NUM!
#N/A	#N/A	#N/A	#N/A	#N/A			-1.3859	1.3859	-2.08454	2.1956	0.182631	#N/A	#NUM!	#NUM!	#NUM!	#NUM!	#NUM!	#NUM!	#NUM!
#N/A	#N/A	#N/A	#N/A	#N/A			-1.3859	1.3859	-2.08454	2.1956	0.182631	#N/A	#NUM!	#NUM!	#NUM!	#NUM!	#NUM!	#NUM!	#NUM!
#N/A	#N/A	#N/A	#N/A	#N/A			-1.3859	1.3859	-2.08454	2.1956	0.182631	#N/A	#NUM!	#NUM!	#NUM!	#NUM!	#NUM!	#NUM!	#NUM!
#N/A	#N/A	#N/A	#N/A	#N/A			-1.3859	1.3859	-2.08454	2.1956	0.182631	#N/A	#NUM!	#NUM!	#NUM!	#NUM!	#NUM!	#NUM!	#NUM!
#N/A	#N/A	#N/A	#N/A	#N/A			-1.3859	1.3859	-2.08454	2.1956	0.182631	#N/A	#NUM!	#NUM!	#NUM!	#NUM!	#NUM!	#NUM!	#NUM!
#N/A	#N/A	#N/A	#N/A	#N/A			-1.3859	1.3859	-2.08454	2.1956	0.182631	#N/A	#NUM!	#NUM!	#NUM!	#NUM!	#NUM!	#NUM!	#NUM!
#N/A	#N/A	#N/A	#N/A	#N/A			-1.3859	1.3859	-2.08454	2.1956	0.182631	#N/A	#NUM!	#NUM!	#NUM!	#NUM!	#NUM!	#NUM!	#NUM!
#N/A	#N/A	#N/A	#N/A	#N/A			-1.3859	1.3859	-2.08454	2.1956	0.182631	#N/A	#NUM!	#NUM!	#NUM!	#NUM!	#NUM!	#NUM!	#NUM!
#N/A	#N/A	#N/A	#N/A	#N/A			-1.3859	1.3859	-2.08454	2.1956	0.182631	#N/A	#NUM!	#NUM!	#NUM!	#NUM!	#NUM!	#NUM!	#NUM!
#N/A	#N/A	#N/A	#N/A	#N/A			-1.3859	1.3859	-2.08454	2.1956	0.182631	#N/A	#NUM!	#NUM!	#NUM!	#NUM!	#NUM!	#NUM!	#NUM!
#N/A	#N/A	#N/A	#N/A	#N/A			-1.3859	1.3859	-2.08454	2.1956	0.182631	#N/A	#NUM!	#NUM!	#NUM!	#NUM!	#NUM!	#NUM!	#NUM!
#N/A	#N/A	#N/A	#N/A	#N/A			-1.3859	1.3859	-2.08454	2.1956	0.182631	#N/A	#NUM!	#NUM!	#NUM!	#NUM!	#NUM!	#NUM!	#NUM!
#N/A	#N/A	#N/A	#N/A	#N/A			-1.3859	1.3859	-2.08454	2.1956	0.182631	#N/A	#NUM!	#NUM!	#NUM!	#NUM!	#NUM!	#NUM!	#NUM!
#N/A	#N/A	#N/A	#N/A	#N/A			-1.3859	1.3859	-2.08454	2.1956	0.182631	#N/A	#NUM!	#NUM!	#NUM!	#NUM!	#NUM!	#NUM!	#NUM!
#N/A	#N/A	#N/A	#N/A	#N/A			-1.3859	1.3859	-2.08454	2.1956	0.182631	#N/A	#NUM!	#NUM!	#NUM!	#NUM!	#NUM!	#NUM!	#NUM!
#N/A	#N/A	#N/A	#N/A	#N/A			-1.3859	1.3859	-2.08454	2.1956	0.182631	#N/A	#NUM!	#NUM!	#NUM!	#NUM!	#NUM!	#NUM!	#NUM!
#N/A	#N/A	#N/A	#N/A	#N/A			-1.3859	1.3859	-2.08454	2.1956	0.182631	#N/A	#NUM!	#NUM!	#NUM!	#NUM!	#NUM!	#NUM!	#NUM!
#N/A	#N/A	#N/A	#N/A	#N/A			-1.3859	1.3859	-2.08454	2.1956	0.182631	#N/A	#NUM!	#NUM!	#NUM!	#NUM!	#NUM!	#NUM!	#NUM!
#N/A	#N/A	#N/A	#N/A	#N/A			-1.3859	1.3859	-2.08454	2.1956	0.182631	#N/A	#NUM!	#NUM!	#NUM!	#NUM!	#NUM!	#NUM!	#NUM!
#N/A	#N/A	#N/A	#N/A	#N/A			-1.3859	1.3859	-2.08454	2.1956	0.182631	#N/A	#NUM!	#NUM!	#NUM!	#NUM!	#NUM!	#NUM!	#NUM!
#N/A	#N/A	#N/A	#N/A	#N/A			-1.3859	1.3859	-2.08454	2.1956	0.182631	#N/A	#NUM!	#NUM!	#NUM!	#NUM!	#NUM!	#NUM!	#NUM!
#N/A	#N/A	#N/A	#N/A	#N/A			-1.3859	1.3859	-2.08454	2.1956	0.182631	#N/A	#NUM!	#NUM!	#NUM!	#NUM!	#NUM!	#NUM!	#NUM!
#N/A	#N/A	#N/A	#N/A	#N/A			-1.3859	1.3859	-2.08454	2.1956	0.182631	#N/A	#NUM!	#NUM!	#NUM!	#NUM!	#NUM!	#NUM!	#NUM!
#N/A	#N/A	#N/A	#N/A	#N/A			-1.3859	1.3859	-2.08454	2.1956	0.182631	#N/A	#NUM!	#NUM!	#NUM!	#NUM!	#NUM!	#NUM!	#NUM!
#N/A	#N/A	#N/A	#N/A	#N/A			-1.3859	1.3859	-2.08454	2.1956	0.182631	#N/A	#NUM!	#NUM!	#NUM!	#NUM!	#NUM!	#NUM!	#NUM!
#N/A	#N/A	#N/A	#N/A	#N/A			-1.3859	1.3859	-2.08454	2.1956	0.182631	#N/A	#NUM!	#NUM!	#NUM!	#NUM!	#NUM!	#NUM!	#NUM!
#N/A	#N/A	#N/A	#N/A	#N/A			-1.3859	1.3859	-2.08454	2.1956	0.182631	#N/A	#NUM!	#NUM!	#NUM!	#NUM!	#NUM!	#NUM!	#NUM!
#N/A	#N/A	#N/A	#N/A	#N/A			-1.3859	1.3859	-2.08454	2.1956	0.182631	#N/A	#NUM!	#NUM!	#NUM!	#NUM!	#NUM!	#NUM!	#NUM!
#N/A	#N/A	#N/A	#N/A	#N/A			-1.3859	1.3859	-2.08454	2.1956	0.182631	#N/A	#NUM!	#NUM!	#NUM!	#NUM!	#NUM!	#NUM!	#NUM!
#N/A	#N/A	#N/A	#N/A	#N/A			-1.3859	1.3859	-2.08454	2.1956	0.182631	#N/A	#NUM!	#NUM!	#NUM!	#NUM!	#NUM!	#NUM!	#NUM!
#N/A	#N/A	#N/A	#N/A	#N/A			-1.3859	1.3859	-2.08454	2.1956	0.182631	#N/A	#NUM!	#NUM!	#NUM!	#NUM!	#NUM!	#NUM!	#NUM!
#N/A	#N/A	#N/A	#N/A	#N/A			-1.3859	1.3859	-2.08454	2.1956	0.182631	#N/A	#NUM!	#NUM!	#NUM!	#NUM!	#NUM!	#NUM!	#NUM!
#N/A	#N/A	#N/A	#N/A	#N/A			-1.3859	1.3859	-2.08454	2.1956	0.182631	#N/A	#NUM!	#NUM!	#NUM!	#NUM!	#NUM!	#NUM!	#NUM!
#N/A	#N/A	#N/A	#N/A	#N/A			-1.3859	1.3859	-2.08454	2.1956	0.182631	#N/A	#NUM!	#NUM!	#NUM!	#NUM!	#NUM!	#NUM!	#NUM!
#N/A	#N/A	#N/A	#N/A	#N/A			-1.3859	1.3859	-2.08454	2.1956	0.182631	#N/A	#NUM!	#NUM!	#NUM!	#NUM!	#NUM!	#NUM!	#NUM!
#N/A	#N/A	#N/A	#N/A	#N/A			-1.3859	1.3859	-2.08454	2.1956	0.182631	#N/A	#NUM!	#NUM!	#NUM!	#NUM!	#NUM!	#NUM!	#NUM!
#N/A	#N/A	#N/A	#N/A	#N/A			-1.3859	1.3859	-2.08454	2.1956	0.182631	#N/A	#NUM!	#NUM!	#NUM!	#NUM!	#NUM!	#NUM!	#NUM!
#N/A	#N/A	#N/A	#N/A	#N/A			-1.3859	1.3859	-2.08454	2.1956	0.182631	#N/A	#NUM!	#NUM!	#NUM!	#NUM!	#NUM!	#NUM!	#NUM!
#N/A	#N/A	#N/A	#N/A	#N/A			-1.3859	1.3859	-2.08454	2.1956	0.182631	#N/A	#NUM!	#NUM!	#NUM!	#NUM!	#NUM!	#NUM!	#NUM!
#N/A	#N/A	#N/A	#N/A	#N/A			-1.3859	1.3859	-2.08454	2.1956	0.182631	#N/A	#NUM!	#NUM!	#NUM!	#NUM!	#NUM!	#NUM!	#NUM!
#N/A	#N/A	#N/A	#N/A	#N/A			-1.3859	1.3859	-2.08454	2.1956	0.182631	#N/A	#NUM!	#NUM!	#NUM!	#NUM!	#NUM!	#NUM!	#NUM!
#N/A	#N/A	#N/A	#N/A	#N/A			-1.3859	1.3859	-2.08454	2.1956	0.182631	#N/A	#NUM!	#NUM!	#NUM!	#NUM!	#NUM!	#NUM!	#NUM!
#N/A	#N/A	#N/A	#N/A	#N/A			-1.3859	1.3859	-2.08454	2.1956	0.182631	#N/A	#NUM!	#NUM!	#NUM!	#NUM!	#NUM!	#NUM!	#NUM!
#N/A	#N/A	#N/A	#N/A	#N/A			-1.3859	1.3859	-2.08454	2.1956	0.182631	#N/A	#NUM!	#NUM!	#NUM!	#NUM!	#NUM!	#NUM!	#NUM!
#N/A	#N/A	#N/A	#N/A	#N/A			-1.3859	1.3859	-2.08454	2.1956	0.182631	#N/A	#NUM!	#NUM!	#NUM!	#NUM!	#NUM!	#NUM!	#NUM!
#N/A	#N/A	#N/A	#N/A	#N/A			-1.3859	1.3859	-2.08454	2.1956	0.182631	#N/A	#NUM!	#NUM!	#NUM!	#NUM!	#NUM!	#NUM!	#NUM!
#N/A	#N/A	#N/A	#N/A	#N/A			-1.3859	1.3859	-2.08454	2.1956	0.182631	#N/A	#NUM!	#NUM!	#NUM!	#NUM!	#NUM!	#NUM!	#NUM!
#N/A	#N/A	#N/A	#N/A	#N/A			-1.3859	1.3859	-2.08454	2.1956	0.182631	#N/A	#NUM!	#NUM!	#NUM!	#NUM!	#NUM!	#NUM!	#NUM!
#N/A	#N/A	#N/A	#N/A	#N/A			-1.3859	1.3859	-2.08454	2.1956	0.182631	#N/A	#NUM!	#NUM!	#NUM!	#NUM!	#NUM!	#NUM!	#NUM!
#N/A	#N/A	#N/A	#N/A	#N/A			-1.3859	1.3859	-2.08454	2.1956	0.182631	#N/A	#NUM!	#NUM!	#NUM!	#NUM!	#NUM!	#NUM!	#NUM!
#N/A	#N/A	#N/A	#N/A	#N/A			-1.3859	1.3859	-2.08454	2.1956	0.182631	#N/A	#NUM!	#NUM!	#NUM!	#NUM!	#NUM!	#NUM!	#NUM!
#N/A	#N/A	#N/A	#N/A	#N/A			-1.3859	1.3859	-2.08454	2.1956	0.182631	#N/A	#NUM!	#NUM!	#NUM!	#NUM!	#NUM!	#NUM!	#NUM!
#N/A	#N/A	#N/A	#N/A	#N/A			-1.3859	1.3859	-2.08454	2.1956	0.182631	#N/A	#NUM!	#NUM!	#NUM!	#NUM!	#NUM!	#NUM!	#NUM!
#N/A	#N/A	#N/A	#N/A	#N/A			-1.3859	1.3859	-2.08454	2.1956	0.182631	#N/A	#NUM!	#NUM!	#NUM!	#NUM!	#NUM!	#NUM!	#NUM!
#N/A	#N/A	#N/A	#N/A	#N/A			-1.3859	1.3859	-2.08454	2.1956	0.182631	#N/A	#NUM!	#NUM!	#NUM!	#NUM!	#NUM!	#NUM!	#NUM!
#N/A	#N/A	#N/A	#N/A	#N/A			-1.3859	1.3859	-2.08454	2.1956	0.182631	#N/A	#NUM!	#NUM!	#NUM!	#NUM!	#NUM!	#NUM!	#NUM!
#N/A	#N/A	#N/A	#N/A	#N/A			-1.3859	1.3859	-2.08454	2.1956	0.182631	#N/A	#NUM!	#NUM!	#NUM!	#NUM!	#NUM!	#NUM!	#NUM!
#N/A	#N/A	#N/A	#N/A	#N/A			-1.3859	1.3859	-2.08454	2.1956	0.182631	#N/A	#NUM!	#NUM!	#NUM!	#NUM!	#NUM!	#NUM!	#NUM!
#N/A	#N/A	#N/A	#N/A	#N/A			-1.3859	1.3859	-2.08454	2.1956	0.182631	#N/A	#NUM!	#NUM!	#NUM!	#NUM!	#NUM!	#NUM!	#NUM!
#N/A	#N/A	#N/A	#N/A	#N/A			-1.3859	1.3859	-2.08454	2.1956	0.182631	#N/A	#NUM!	#NUM!	#NUM!	#NUM!	#NUM!	#NUM!	#NUM!
#N/A	#N/A	#N/A	#N/A	#N/A			-1.3859	1.3859	-2.08454	2.1956	0.182631	#N/A	#NUM!	#NUM!	#NUM!	#NUM!	#NUM!	#NUM!	#NUM!
#N/A	#N/A	#N/A	#N/A	#N/A			-1.3859	1.3859	-2.08454	2.1956	0.182631	#N/A	#NUM!	#NUM!	#NUM!	#NUM!	#NUM!	#NUM!	#NUM!
#N/A	#N/A	#N/A	#N/A	#N/A			-1.3859	1.3859	-2.08454	2.1956	0.182631	#N/A	#NUM!	#NUM!	#NUM!	#NUM!	#NUM!	#NUM!	#NUM!
#N/A	#N/A	#N/A	#N/A	#N/A			-1.3859	1.3859	-2.08454	2.1956	0.182631	#N/A	#NUM!	#NUM!	#NUM!	#NUM!	#NUM!	#NUM!	#NUM!
#N/A	#N/A	#N/A	#N/A	#N/A			-1.3859	1.3859	-2.08454	2.1956	0.182631	#N/A	#NUM!	#NUM!	#NUM!	#NUM!	#NUM!	#NUM!	#NUM!
#N/A	#N/A	#N/A	#N/A	#N/A			-1.3859	1.3859	-2.08454	2.1956	0.182631	#N/A	#NUM!	#NUM!	#NUM!	#NUM!	#NUM!	#NUM!	#NUM!
#N/A	#N/A	#N/A	#N/A	#N/A			-1.3859	1.3859	-2.08454	2.1956	0.182631	#N/A	#NUM!	#NUM!	#NUM!	#NUM!	#NUM!	#NUM!	#NUM!
#N/A	#N/A	#N/A	#N/A	#N/A			-1.3859	1.3859	-2.08454	2.1956	0.182631	#N/A	#NUM!	#NUM!	#NUM!	#NUM!	#NUM!	#NUM!	#NUM!
#N/A	#N/A	#N/A	#N/A	#N/A			-1.3859	1.3859	-2.08454	2.1956	0.182631	#N/A	#NUM!	#NUM!	#NUM!	#NUM!	#NUM!	#NUM!	#NUM!
#N/A	#N/A	#N/A	#N/A	#N/A			-1.3859	1.3859	-2.08454	2.1956	0.182631	#N/A	#NUM!	#NUM!	#NUM!	#NUM!	#NUM!	#NUM!	#NUM!
#N/A	#N/A	#N/A	#N/A	#N/A			-1.3859	1.3859	-2.08454	2.1956	0.182631	#N/A	#NUM!	#NUM!	#NUM!	#NUM!	#NUM!	#NUM!	#NUM!
#N/A	#N/A	#N/A	#N/A	#N/A			-1.3859	1.3859	-2.08454	2.1956	0.182631	#N/A	#NUM!	#NUM!	#NUM!	#NUM!	#NUM!	#NUM!	#NUM!
#N/A	#N/A	#N/A	#N/A	#N/A			-1.3859	1.3859	-2.08454	2.1956	0.182631	#N/A	#NUM!	#NUM!	#NUM!	#NUM!	#NUM!	#NUM!	#NUM!
#N/A	#N/A	#N/A	#N/A	#N/A			-1.3859	1.3859	-2.08454	2.1956	0.182631	#N/A	#NUM!	#NUM!	#NUM!	#NUM!	#NUM!	#NUM!	#NUM!
#N/A	#N/A	#N/A	#N/A	#N/A			-1.3859	1.3859	-2.08454	2.1956	0.182631	#N/A	#NUM!	#NUM!	#NUM!	#NUM!	#NUM!	#NUM!	#NUM!
#N/A	#N/A	#N/A	#N/A	#N/A			-1.3859	1.3859	-2.08454	2.1956	0.182631	#N/A	#NUM!	#NUM!	#NUM!	#NUM!	#NUM!	#NUM!	#NUM!
#N/A	#N/A	#N/A	#N/A	#N/A			-1.3859	1.3859	-2.08454	2.1956	0.182631	#N/A	#NUM!	#NUM!	#NUM!	#NUM!	#NUM!	#NUM!	#NUM!
#N/A	#N/A	#N/A	#N/A	#N/A			-1.3859	1.3859	-2.08454	2.1956	0.182631	#N/A	#NUM!	#NUM!	#NUM!	#NUM!	#NUM!	#NUM!	#NUM!
#N/A	#N/A	#N/A	#N/A	#N/A			-1.3859	1.3859	-2.08454	2.1956	0.182631	#N/A	#NUM!	#NUM!	#NUM!	#NUM!	#NUM!	#NUM!	#NUM!
#N/A	#N/A	#N/A	#N/A	#N/A			-1.3859	1.3859	-2.08454	2.1956	0.182631	#N/A	#NUM!	#NUM!	#NUM!	#NUM!	#NUM!	#NUM!	#NUM!
#N/A	#N/A	#N/A	#N/A	#N/A			-1.3859	1.3859	-2.08454	2.1956	0.182631	#N/A	#NUM!	#NUM!	#NUM!	#NUM!	#NUM!	#NUM!	#NUM!
#N/A	#N/A	#N/A	#N/A	#N/A			-1.3859	1.3859	-2.08454	2.1956	0.182631	#N/A	#NUM!	#NUM!	#NUM!	#NUM!	#NUM!	#NUM!	#NUM!
#N/A	#N/A	#N/A	#N/A	#N/A			-1.3859	1.3859	-2.08454	2.1956	0.182631	#N/A	#NUM!	#NUM!	#NUM!	#NUM!	#NUM!	#NUM!	#NUM!
#N/A	#N/A	#N/A	#N/A	#N/A			-1.3859	1.3859	-2.08454	2.1956	0.182631	#N/A	#NUM!	#NUM!	#NUM!	#NUM!	#NUM!	#NUM!	#NUM!
#N/A	#N/A	#N/A	#N/A	#N/A			-1.3859	1.3859	-2.08454	2.1956	0.182631	#N/A	#NUM!	#NUM!	#NUM!	#NUM!	#NUM!	#NUM!	#NUM!
#N/A	#N/A	#N/A	#N/A	#N/A			-1.3859	1.3859	-2.08454	2.1956	0.182631	#N/A	#NUM!	#NUM!	#NUM!	#NUM!	#NUM!	#NUM!	#NUM!
#N/A	#N/A	#N/A	#N/A	#N/A			-1.3859	1.3859	-2.08454	2.1956	0.182631	#N/A	#NUM!	#NUM!	#NUM!	#NUM!	#NUM!	#NUM!	#NUM!
#N/A	#N/A	#N/A	#N/A	#N/A			-1.3859	1.3859	-2.08454	2.1956	0.182631	#N/A	#NUM!	#NUM!	#NUM!	#NUM!	#NUM!	#NUM!	#NUM!
#N/A	#N/A	#N/A	#N/A	#N/A			-1.3859	1.3859	-2.08454	2.1956	0.182631	#N/A	#NUM!	#NUM!	#NUM!	#NUM!	#NUM!	#NUM!	#NUM!
#N/A	#N/A	#N/A	#N/A	#N/A			-1.3859	1.3859	-2.08454	2.1956	0.182631	#N/A	#NUM!	#NUM!	#NUM!	#NUM!	#NUM!	#NUM!	#NUM!
#N/A	#N/A	#N/A	#N/A	#N/A			-1.3859	1.3859	-2.08454	2.1956	0.182631	#N/A	#NUM!	#NUM!	#NUM!	#NUM!	#NUM!	#NUM!	#NUM!
#N/A	#N/A	#N/A	#N/A	#N/A			-1.3859	1.3859	-2.08454	2.1956	0.182631	#N/A	#NUM!	#NUM!	#NUM!	#NUM!	#NUM!	#NUM!	#NUM!
#N/A	#N/A	#N/A	#N/A	#N/A			-1.3859	1.3859	-2.08454	2.1956	0.182631	#N/A	#NUM!	#NUM!	#NUM!	#NUM!	#NUM!	#NUM!	#NUM!
#N/A	#N/A	#N/A	#N/A	#N/A			-1.3859	1.3859	-2.08454	2.1956	0.182631	#N/A	#NUM!	#NUM!	#NUM!	#NUM!	#NUM!	#NUM!	#NUM!
#N/A	#N/A	#N/A	#N/A	#N/A			-1.3859	1.3859	-2.08454	2.1956	0.182631	#N/A	#NUM!	#NUM!	#NUM!	#NUM!	#NUM!	#NUM!	#NUM!
#N/A	#N/A	#N/A	#N/A	#N/A			-1.3859	1.3859	-2.08454	2.1956	0.182631	#N/A	#NUM!	#NUM!	#NUM!	#NUM!	#NUM!	#NUM!	#NUM!
#N/A	#N/A	#N/A	#N/A	#N/A			-1.3859	1.3859	-2.08454	2.1956	0.182631	#N/A	#NUM!	#NUM!	#NUM!	#NUM!	#NUM!	#NUM!	#NUM!
#N/A	#N/A	#N/A	#N/A	#N/A			-1.3859	1.3859	-2.08454	2.1956	0.182631	#N/A	#NUM!	#NUM!	#NUM!	#NUM!	#NUM!	#NUM!	#NUM!
#N/A	#N/A	#N/A	#N/A	#N/A			-1.3859	1.3859	-2.08454	2.1956	0.182631	#N/A	#NUM!	#NUM!	#NUM!	#NUM!	#NUM!	#NUM!	#NUM!
#N/A	#N/A	#N/A	#N/A	#N/A			-1.3859	1.3859	-2.08454	2.1956	0.182631	#N/A	#NUM!	#NUM!	#NUM!	#NUM!	#NUM!	#NUM!	#NUM!
#N/A	#N/A	#N/A	#N/A	#N/A			-1.3859	1.3859	-2.08454	2.1956	0.182631	#N/A	#NUM!	#NUM!	#NUM!	#NUM!	#NUM!	#NUM!	#NUM!
#N/A	#N/A	#N/A	#N/A	#N/A			-1.3859	1.3859	-2.08454	2.1956	0.182631	#N/A	#NUM!	#NUM!	#NUM!	#NUM!	#NUM!	#NUM!	#NUM!
#N/A	#N/A	#N/A	#N/A	#N/A			-1.3859	1.3859	-2.08454	2.1956	0.182631	#N/A	#NUM!	#NUM!	#NUM!	#NUM!	#NUM!	#NUM!	#NUM!
#N/A	#N/A	#N/A	#N/A	#N/A			-1.3859	1.3859	-2.08454	2.1956	0.182631	#N/A	#NUM!	#NUM!	#NUM!	#NUM!	#NUM!	#NUM!	#NUM!
#N/A	#N/A	#N/A	#N/A	#N/A			-1.3859	1.3859	-2.08454	2.1956	0.182631	#N/A	#NUM!	#NUM!	#NUM!	#NUM!	#NUM!	#NUM!	#NUM!
#N/A	#N/A	#N/A	#N/A	#N/A			-1.3859	1.3859	-2.08454	2.1956	0.182631	#N/A	#NUM!	#NUM!	#NUM!	#NUM!	#NUM!	#NUM!	#NUM!
#N/A	#N/A	#N/A	#N/A	#N/A			-1.3859	1.3859	-2.08454	2.1956	0.182631	#N/A	#NUM!	#NUM!	#NUM!	#NUM!	#NUM!	#NUM!	#NUM!
#N/A	#N/A	#N/A	#N/A	#N/A			-1.3859	1.3859	-2.08454	2.1956	0.182631	#N/A	#NUM!	#NUM!	#NUM!	#NUM!	#NUM!	#NUM!	#NUM!
#N/A	#N/A	#N/A	#N/A	#N/A			-1.3859	1.3859	-2.08454	2.1956	0.182631	#N/A	#NUM!	#NUM!	#NUM!	#NUM!	#NUM!	#NUM!	#NUM!
#N/A	#N/A	#N/A	#N/A	#N/A			-1.3859	1.3859	-2.08454	2.1956	0.182631	#N/A	#NUM!	#NUM!	#NUM!	#NUM!	#NUM!	#NUM!	#NUM!
#N/A	#N/A	#N/A	#N/A	#N/A			-1.3859	1.3859	-2.08454	2.1956	0.182631	#N/A	#NUM!	#NUM!	#NUM!	#NUM!	#NUM!	#NUM!	#NUM!
#N/A	#N/A	#N/A	#N/A	#N/A			-1.3859	1.3859	-2.08454	2.1956	0.182631	#N/A	#NUM!	#NUM!	#NUM!	#NUM!	#NUM!	#NUM!	#NUM!
#N/A	#N/A	#N/A	#N/A	#N/A			-1.3859	1.3859	-2.08454	2.1956	0.182631	#N/A	#NUM!	#NUM!	#NUM!	#NUM!	#NUM!	#NUM!	#NUM!
#N/A	#N/A	#N/A	#N/A	#N/A			-1.3859	1.3859	-2.08454	2.1956	0.182631	#N/A	#NUM!	#NUM!	#NUM!	#NUM!	#NUM!	#NUM!	#NUM!
#N/A	#N/A	#N/A	#N/A	#N/A			-1.3859	1.3859	-2.08454	2.1956	0.182631	#N/A	#NUM!	#NUM!	#NUM!	#NUM!	#NUM!	#NUM!	#NUM!
#N/A	#N/A	#N/A	#N/A	#N/A			-1.3859	1.3859	-2.08454	2.1956	0.182631	#N/A	#NUM!	#NUM!	#NUM!	#NUM!	#NUM!	#NUM!	#NUM!
#N/A	#N/A	#N/A	#N/A	#N/A			-1.3859	1.3859	-2.08454	2.1956	0.182631	#N/A	#NUM!	#NUM!	#NUM!	#NUM!	#NUM!	#NUM!	#NUM!
#N/A	#N/A	#N/A	#N/A	#N/A			-1.3859	1.3859	-2.08454	2.1956	0.182631	#N/A	#NUM!	#NUM!	#NUM!	#NUM!	#NUM!	#NUM!	#NUM!
#N/A	#N/A	#N/A	#N/A	#N/A			-1.3859	1.3859	-2.08454	2.1956	0.182631	#N/A	#NUM!	#NUM!	#NUM!	#NUM!	#NUM!	#NUM!	#NUM!
#N/A	#N/A	#N/A	#N/A	#N/A			-1.3859	1.3859	-2.08454	2.1956	0.182631	#N/A	#NUM!	#NUM!	#NUM!	#NUM!	#NUM!	#NUM!	#NUM!
#N/A	#N/A	#N/A	#N/A	#N/A			-1.3859	1.3859	-2.08454	2.1956	0.182631	#N/A	#NUM!	#NUM!	#NUM!	#NUM!	#NUM!	#NUM!	#NUM!
#N/A	#N/A	#N/A	#N/A	#N/A			-1.3859	1.3859	-2.08454	2.1956	0.182631	#N/A	#NUM!	#NUM!	#NUM!	#NUM!	#NUM!	#NUM!	#NUM!
#N/A	#N/A	#N/A	#N/A	#N/A			-1.3859	1.3859	-2.08454	2.1956	0.182631	#N/A	#NUM!	#NUM!	#NUM!	#NUM!	#NUM!	#NUM!	#NUM!
#N/A	#N/A	#N/A	#N/A	#N/A			-1.3859	1.3859	-2.08454	2.1956	0.182631	#N/A	#NUM!	#NUM!	#NUM!	#NUM!	#NUM!	#NUM!	#NUM!
#N/A	#N/A	#N/A	#N/A	#N/A			-1.3859	1.3859	-2.08454	2.1956	0.182631	#N/A	#NUM!	#NUM!	#NUM!	#NUM!	#NUM!	#NUM!	#NUM!
#N/A	#N/A	#N/A	#N/A	#N/A			-1.3859	1.3859	-2.08454	2.1956	0.182631	#N/A	#NUM!	#NUM!	#NUM!	#NUM!	#NUM!	#NUM!	#NUM!
#N/A	#N/A	#N/A	#N/A	#N/A			-1.3859	1.3859	-2.08454	2.1956	0.182631	#N/A	#NUM!	#NUM!	#NUM!	#NUM!	#NUM!	#NUM!	#NUM!
#N/A	#N/A	#N/A	#N/A	#N/A			-1.3859	1.3859	-2.08454	2.1956	0.182631	#N/A	#NUM!	#NUM!	#NUM!	#NUM!	#NUM!	#NUM!	#NUM!
#N/A	#N/A	#N/A	#N/A	#N/A			-1.3859	1.3859	-2.08454	2.1956	0.182631	#N/A	#NUM!	#NUM!	#NUM!	#NUM!	#NUM!	#NUM!	#NUM!
#N/A	#N/A	#N/A	#N/A	#N/A			-1.3859	1.3859	-2.08454	2.1956	0.182631	#N/A	#NUM!	#NUM!	#NUM!	#NUM!	#NUM!	#NUM!	#NUM!
#N/A	#N/A	#N/A	#N/A	#N/A			-1.3859	1.3859	-2.08454	2.1956	0.182631	#N/A	#NUM!	#NUM!	#NUM!	#NUM!	#NUM!	#NUM!	#NUM!
#N/A	#N/A	#N/A	#N/A	#N/A			-1.3859	1.3859	-2.08454	2.1956	0.182631	#N/A	#NUM!	#NUM!	#NUM!	#NUM!	#NUM!	#NUM!	#NUM!
#N/A	#N/A	#N/A	#N/A	#N/A			-1.3859	1.3859	-2.08454	2.1956	0.182631	#N/A	#NUM!	#NUM!	#NUM!	#NUM!	#NUM!	#NUM!	#NUM!
#N/A	#N/A	#N/A	#N/A	#N/A			-1.3859	1.3859	-2.08454	2.1956	0.182631	#N/A	#NUM!	#NUM!	#NUM!	#NUM!	#NUM!	#NUM!	#NUM!
#N/A	#N/A	#N/A	#N/A	#N/A			-1.3859	1.3859	-2.08454	2.1956	0.182631	#N/A	#NUM!	#NUM!	#NUM!	#NUM!	#NUM!	#NUM!	#NUM!
#N/A	#N/A	#N/A	#N/A	#N/A			-1.3859	1.3859	-2.08454	2.1956	0.182631	#N/A	#NUM!	#NUM!	#NUM!	#NUM!	#NUM!	#NUM!	#NUM!
#N/A	#N/A	#N/A	#N/A	#N/A			-1.3859	1.3859	-2.08454	2.1956	0.182631	#N/A	#NUM!	#NUM!	#NUM!	#NUM!	#NUM!	#NUM!	#NUM!
#N/A	#N/A	#N/A	#N/A	#N/A			-1.3859	1.3859	-2.08454	2.1956	0.182631	#N/A	#NUM!	#NUM!	#NUM!	#NUM!	#NUM!	#NUM!	#NUM!
#N/A	#N/A	#N/A	#N/A	#N/A			-1.3859	1.3859	-2.08454	2.1956	0.182631	#N/A	#NUM!	#NUM!	#NUM!	#NUM!	#NUM!	#NUM!	#NUM!
#N/A	#N/A	#N/A	#N/A	#N/A			-1.3859	1.3859	-2.08454	2.1956	0.182631	#N/A	#NUM!	#NUM!	#NUM!	#NUM!	#NUM!	#NUM!	#NUM!
#N/A	#N/A	#N/A	#N/A	#N/A			-1.3859	1.3859	-2.08454	2.1956	0.182631	#N/A	#NUM!	#NUM!	#NUM!	#NUM!	#NUM!	#NUM!	#NUM!
#N/A	#N/A	#N/A	#N/A	#N/A			-1.3859	1.3859	-2.08454	2.1956	0.182631	#N/A	#NUM!	#NUM!	#NUM!	#NUM!	#NUM!	#NUM!	#NUM!
#N/A	#N/A	#N/A	#N/A	#N/A			-1.3859	1.3859	-2.08454	2.1956	0.182631	#N/A	#NUM!	#NUM!	#NUM!	#NUM!	#NUM!	#NUM!	#NUM!
#N/A	#N/A	#N/A	#N/A	#N/A			-1.3859	1.3859	-2.08454	2.1956	0.182631	#N/A	#NUM!	#NUM!	#NUM!	#NUM!	#NUM!	#NUM!	#NUM!
#N/A	#N/A	#N/A	#N/A	#N/A			-1.3859	1.3859	-2.08454	2.1956	0.182631	#N/A	#NUM!	#NUM!	#NUM!	#NUM!	#NUM!	#NUM!	#NUM!
#N/A	#N/A	#N/A	#N/A	#N/A			-1.3859	1.3859	-2.08454	2.1956	0.182631	#N/A	#NUM!	#NUM!	#NUM!	#NUM!	#NUM!	#NUM!	#NUM!
#N/A	#N/A	#N/A	#N/A	#N/A			-1.3859	1.3859	-2.08454	2.1956	0.182631	#N/A	#NUM!	#NUM!	#NUM!	#NUM!	#NUM!	#NUM!	#NUM!
#N/A	#N/A	#N/A	#N/A	#N/A			-1.3859	1.3859	-2.08454	2.1956	0.182631	#N/A	#NUM!	#NUM!	#NUM!	#NUM!	#NUM!	#NUM!	#NUM!
#N/A	#N/A	#N/A	#N/A	#N/A			-1.3859	1.3859	-2.08454	2.1956	0.182631	#N/A	#NUM!	#NUM!	#NUM!	#NUM!	#NUM!	#NUM!	#NUM!
#N/A	#N/A	#N/A	#N/A	#N/A			-1.3859	1.3859	-2.08454	2.1956	0.182631	#N/A	#NUM!	#NUM!	#NUM!	#NUM!	#NUM!	#NUM!	#NUM!
#N/A	#N/A	#N/A	#N/A	#N/A			-1.3859	1.3859	-2.08454	2.1956	0.182631	#N/A	#NUM!	#NUM!	#NUM!	#NUM!	#NUM!	#NUM!	#NUM!
#N/A	#N/A	#N/A	#N/A	#N/A			-1.3859	1.3859	-2.08454	2.1956	0.182631	#N/A	#NUM!	#NUM!	#NUM!	#NUM!	#NUM!	#NUM!	#NUM!
#N/A	#N/A	#N/A	#N/A	#N/A			-1.3859	1.3859	-2.08454	2.1956	0.182631	#N/A	#NUM!	#NUM!	#NUM!	#NUM!	#NUM!	#NUM!	#NUM!
#N/A	#N/A	#N/A	#N/A	#N/A			-1.3859	1.3859	-2.08454	2.1956	0.182631	#N/A	#NUM!	#NUM!	#NUM!	#NUM!	#NUM!	#NUM!	#NUM!
#N/A	#N/A	#N/A	#N/A	#N/A			-1.3859	1.3859	-2.08454	2.1956	0.182631	#N/A	#NUM!	#NUM!	#NUM!	#NUM!	#NUM!	#NUM!	#NUM!
#N/A	#N/A	#N/A	#N/A	#N/A			-1.3859	1.3859	-2.08454	2.1956	0.182631	#N/A	#NUM!	#NUM!	#NUM!	#NUM!	#NUM!	#NUM!	#NUM!
#N/A	#N/A	#N/A	#N/A	#N/A			-1.3859	1.3859	-2.08454	2.1956	0.182631	#N/A	#NUM!	#NUM!	#NUM!	#NUM!	#NUM!	#NUM!	#NUM!
#N/A	#N/A	#N/A	#N/A	#N/A			-1.3859	1.3859	-2.08454	2.1956	0.182631	#N/A	#NUM!	#NUM!	#NUM!	#NUM!	#NUM!	#NUM!	#NUM!
#N/A	#N/A	#N/A	#N/A	#N/A			-1.3859	1.3859	-2.08454	2.1956	0.182631	#N/A	#NUM!	#NUM!	#NUM!	#NUM!	#NUM!	#NUM!	#NUM!
#N/A	#N/A	#N/A	#N/A	#N/A			-1.3859	1.3859	-2.08454	2.1956	0.182631	#N/A	#NUM!	#NUM!	#NUM!	#NUM!	#NUM!	#NUM!	#NUM!
#N/A	#N/A	#N/A	#N/A	#N/A			-1.3859	1.3859	-2.08454	2.1956	0.182631	#N/A	#NUM!	#NUM!	#NUM!	#NUM!	#NUM!	#NUM!	#NUM!
#N/A	#N/A	#N/A	#N/A	#N/A			-1.3859	1.3859	-2.08454	2.1956	0.182631	#N/A	#NUM!	#NUM!	#NUM!	#NUM!	#NUM!	#NUM!	#NUM!
#N/A	#N/A	#N/A	#N/A	#N/A			-1.3859	1.3859	-2.08454	2.1956	0.182631	#N/A	#NUM!	#NUM!	#NUM!	#NUM!	#NUM!	#NUM!	#NUM!
#N/A	#N/A	#N/A	#N/A	#N/A			-1.3859	1.3859	-2.08454	2.1956	0.182631	#N/A	#NUM!	#NUM!	#NUM!	#NUM!	#NUM!	#NUM!	#NUM!
#N/A	#N/A	#N/A	#N/A	#N/A			-1.3859	1.3859	-2.08454	2.1956	0.182631	#N/A	#NUM!	#NUM!	#NUM!	#NUM!	#NUM!	#NUM!	#NUM!
#N/A	#N/A	#N/A	#N/A	#N/A			-1.3859	1.3859	-2.08454	2.1956	0.182631	#N/A	#NUM!	#NUM!	#NUM!	#NUM!	#NUM!	#NUM!	#NUM!
#N/A	#N/A	#N/A	#N/A	#N/A			-1.3859	1.3859	-2.08454	2.1956	0.182631	#N/A	#NUM!	#NUM!	#NUM!	#NUM!	#NUM!	#NUM!	#NUM!
#N/A	#N/A	#N/A	#N/A	#N/A			-1.3859	1.3859	-2.08454	2.1956	0.182631	#N/A	#NUM!	#NUM!	#NUM!	#NUM!	#NUM!	#NUM!	#NUM!
#N/A	#N/A	#N/A	#N/A	#N/A			-1.3859	1.3859	-2.08454	2.1956	0.182631	#N/A	#NUM!	#NUM!	#NUM!	#NUM!	#NUM!	#NUM!	#NUM!
#N/A	#N/A	#N/A	#N/A	#N/A			-1.3859	1.3859	-2.08454	2.1956	0.182631	#N/A	#NUM!	#NUM!	#NUM!	#NUM!	#NUM!	#NUM!	#NUM!
#N/A	#N/A	#N/A	#N/A	#N/A			-1.3859	1.3859	-2.08454	2.1956	0.182631	#N/A	#NUM!	#NUM!	#NUM!	#NUM!	#NUM!	#NUM!	#NUM!
#N/A	#N/A	#N/A	#N/A	#N/A			-1.3859	1.3859	-2.08454	2.1956	0.182631	#N/A	#NUM!	#NUM!	#NUM!	#NUM!	#NUM!	#NUM!	#NUM!
#N/A	#N/A	#N/A	#N/A	#N/A			-1.3859	1.3859	-2.08454	2.1956	0.182631	#N/A	#NUM!	#NUM!	#NUM!	#NUM!	#NUM!	#NUM!	#NUM!
#N/A	#N/A	#N/A	#N/A	#N/A			-1.3859	1.3859	-2.08454	2.1956	0.182631	#N/A	#NUM!	#NUM!	#NUM!	#NUM!	#NUM!	#NUM!	#NUM!
#N/A	#N/A	#N/A	#N/A	#N/A			-1.3859	1.3859	-2.08454	2.1956	0.182631	#N/A	#NUM!	#NUM!	#NUM!	#NUM!	#NUM!	#NUM!	#NUM!
#N/A	#N/A	#N/A	#N/A	#N/A			-1.3859	1.3859	-2.08454	2.1956	0.182631	#N/A	#NUM!	#NUM!	#NUM!	#NUM!	#NUM!	#NUM!	#NUM!
#N/A	#N/A	#N/A	#N/A	#N/A			-1.3859	1.3859	-2.08454	2.1956	0.182631	#N/A	#NUM!	#NUM!	#NUM!	#NUM!	#NUM!	#NUM!	#NUM!
#N/A	#N/A	#N/A	#N/A	#N/A			-1.3859	1.3859	-2.08454	2.1956	0.182631	#N/A	#NUM!	#NUM!	#NUM!	#NUM!	#NUM!	#NUM!	#NUM!
#N/A	#N/A	#N/A	#N/A	#N/A			-1.3859	1.3859	-2.08454	2.1956	0.182631	#N/A	#NUM!	#NUM!	#NUM!	#NUM!	#NUM!	#NUM!	#NUM!
#N/A	#N/A	#N/A	#N/A	#N/A			-1.3859	1.3859	-2.08454	2.1956	0.182631	#N/A	#NUM!	#NUM!	#NUM!	#NUM!	#NUM!	#NUM!	#NUM!
#N/A	#N/A	#N/A	#N/A	#N/A			-1.3859	1.3859	-2.08454	2.1956	0.182631	#N/A	#NUM!	#NUM!	#NUM!	#NUM!	#NUM!	#NUM!	#NUM!
#N/A	#N/A	#N/A	#N/A	#N/A			-1.3859	1.3859	-2.08454	2.1956	0.182631	#N/A	#NUM!	#NUM!	#NUM!	#NUM!	#NUM!	#NUM!	#NUM!
#N/A	#N/A	#N/A	#N/A	#N/A			-1.3859	1.3859	-2.08454	2.1956	0.182631	#N/A	#NUM!	#NUM!	#NUM!	#NUM!	#NUM!	#NUM!	#NUM!
#N/A	#N/A	#N/A	#N/A	#N/A			-1.3859	1.3859	-2.08454	2.1956	0.182631	#N/A	#NUM!	#NUM!	#NUM!	#NUM!	#NUM!	#NUM!	#NUM!
#N/A	#N/A	#N/A	#N/A	#N/A			-1.3859	1.3859	-2.08454	2.1956	0.182631	#N/A	#NUM!	#NUM!	#NUM!	#NUM!	#NUM!	#NUM!	#NUM!
#N/A	#N/A	#N/A	#N/A	#N/A			-1.3859	1.3859	-2.08454	2.1956	0.182631	#N/A	#NUM!	#NUM!	#NUM!	#NUM!	#NUM!	#NUM!	#NUM!
#N/A	#N/A	#N/A	#N/A	#N/A			-1.3859	1.3859	-2.08454	2.1956	0.182631	#N/A	#NUM!	#NUM!	#NUM!	#NUM!	#NUM!	#NUM!	#NUM!
#N/A	#N/A	#N/A	#N/A	#N/A			-1.3859	1.3859	-2.08454	2.1956	0.182631	#N/A	#NUM!	#NUM!	#NUM!	#NUM!	#NUM!	#NUM!	#NUM!
#N/A	#N/A	#N/A	#N/A	#N/A			-1.3859	1.3859	-2.08454	2.1956	0.182631	#N/A	#NUM!	#NUM!	#NUM!	#NUM!	#NUM!	#NUM!	#NUM!
#N/A	#N/A	#N/A	#N/A	#N/A			-1.3859	1.3859	-2.08454	2.1956	0.182631	#N/A	#NUM!	#NUM!	#NUM!	#NUM!	#NUM!	#NUM!	#NUM!
#N/A	#N/A	#N/A	#N/A	#N/A			-1.3859	1.3859	-2.08454	2.1956	0.182631	#N/A	#NUM!	#NUM!	#NUM!	#NUM!	#NUM!	#NUM!	#NUM!
#N/A	#N/A	#N/A	#N/A	#N/A			-1.3859	1.3859	-2.08454	2.1956	0.182631	#N/A	#NUM!	#NUM!	#NUM!	#NUM!	#NUM!	#NUM!	#NUM!
#N/A	#N/A	#N/A	#N/A	#N/A			-1.3859	1.3859	-2.08454	2.1956	0.182631	#N/A	#NUM!	#NUM!	#NUM!	#NUM!	#NUM!	#NUM!	#NUM!
#N/A	#N/A	#N/A	#N/A	#N/A			-1.3859	1.3859	-2.08454	2.1956	0.182631	#N/A	#NUM!	#NUM!	#NUM!	#NUM!	#NUM!	#NUM!	#NUM!
#N/A	#N/A	#N/A	#N/A	#N/A			-1.3859	1.3859	-2.08454	2.1956	0.182631	#N/A	#NUM!	#NUM!	#NUM!	#NUM!	#NUM!	#NUM!	#NUM!
#N/A	#N/A	#N/A	#N/A	#N/A			-1.3859	1.3859	-2.08454	2.1956	0.182631	#N/A	#NUM!	#NUM!	#NUM!	#NUM!	#NUM!	#NUM!	#NUM!
#N/A	#N/A	#N/A	#N/A	#N/A			-1.3859	1.3859	-2.08454	2.1956	0.182631	#N/A	#NUM!	#NUM!	#NUM!	#NUM!	#NUM!	#NUM!	#NUM!
#N/A	#N/A	#N/A	#N/A	#N/A			-1.3859	1.3859	-2.08454	2.1956	0.182631	#N/A	#NUM!	#NUM!	#NUM!	#NUM!	#NUM!	#NUM!	#NUM!
#N/A	#N/A	#N/A	#N/A	#N/A			-1.3859	1.3859	-2.08454	2.1956	0.182631	#N/A	#NUM!	#NUM!	#NUM!	#NUM!	#NUM!	#NUM!	#NUM!
#N/A	#N/A	#N/A	#N/A	#N/A			-1.3859	1.3859	-2.08454	2.1956	0.182631	#N/A	#NUM!	#NUM!	#NUM!	#NUM!	#NUM!	#NUM!	#NUM!
#N/A	#N/A	#N/A	#N/A	#N/A			-1.3859	1.3859	-2.08454	2.1956	0.182631	#N/A	#NUM!	#NUM!	#NUM!	#NUM!	#NUM!	#NUM!	#NUM!
#N/A	#N/A	#N/A	#N/A	#N/A			-1.3859	1.3859	-2.08454	2.1956	0.182631	#N/A	#NUM!	#NUM!	#NUM!	#NUM!	#NUM!	#NUM!	#NUM!
#N/A	#N/A	#N/A	#N/A	#N/A			-1.3859	1.3859	-2.08454	2.1956	0.182631	#N/A	#NUM!	#NUM!	#NUM!	#NUM!	#NUM!	#NUM!	#NUM!
#N/A	#N/A	#N/A	#N/A	#N/A			-1.3859	1.3859	-2.08454	2.1956	0.182631	#N/A	#NUM!	#NUM!	#NUM!	#NUM!	#NUM!	#NUM!	#NUM!
#N/A	#N/A	#N/A	#N/A	#N/A			-1.3859	1.3859	-2.08454	2.1956	0.182631	#N/A	#NUM!	#NUM!	#NUM!	#NUM!	#NUM!	#NUM!	#NUM!
#N/A	#N/A	#N/A	#N/A	#N/A			-1.3859	1.3859	-2.08454	2.1956	0.182631	#N/A	#NUM!	#NUM!	#NUM!	#NUM!	#NUM!	#NUM!	#NUM!
#N/A	#N/A	#N/A	#N/A	#N/A			-1.3859	1.3859	-2.08454	2.1956	0.182631	#N/A	#NUM!	#NUM!	#NUM!	#NUM!	#NUM!	#NUM!	#NUM!
#N/A	#N/A	#N/A	#N/A	#N/A			-1.3859	1.3859	-2.08454	2.1956	0.182631	#N/A	#NUM!	#NUM!	#NUM!	#NUM!	#NUM!	#NUM!	#NUM!
#N/A	#N/A	#N/A	#N/A	#N/A			-1.3859	1.3859	-2.08454	2.1956	0.182631	#N/A	#NUM!	#NUM!	#NUM!	#NUM!	#NUM!	#NUM!	#NUM!
#N/A	#N/A	#N/A	#N/A	#N/A			-1.3859	1.3859	-2.08454	2.1956	0.182631	#N/A	#NUM!	#NUM!	#NUM!	#NUM!	#NUM!	#NUM!	#NUM!
#N/A	#N/A	#N/A	#N/A	#N/A			-1.3859	1.3859	-2.08454	2.1956	0.182631	#N/A	#NUM!	#NUM!	#NUM!	#NUM!	#NUM!	#NUM!	#NUM!
#N/A	#N/A	#N/A	#N/A	#N/A			-1.3859	1.3859	-2.08454	2.1956	0.182631	#N/A	#NUM!	#NUM!	#NUM!	#NUM!	#NUM!	#NUM!	#NUM!
#N/A	#N/A	#N/A	#N/A	#N/A			-1.3859	1.3859	-2.08454	2.1956	0.182631	#N/A	#NUM!	#NUM!	#NUM!	#NUM!	#NUM!	#NUM!	#NUM!
#N/A	#N/A	#N/A	#N/A	#N/A			-1.3859	1.3859	-2.08454	2.1956	0.182631	#N/A	#NUM!	#NUM!	#NUM!	#NUM!	#NUM!	#NUM!	#NUM!
#N/A	#N/A	#N/A	#N/A	#N/A			-1.3859	1.3859	-2.08454	2.1956	0.182631	#N/A	#NUM!	#NUM!	#NUM!	#NUM!	#NUM!	#NUM!	#NUM!
#N/A	#N/A	#N/A	#N/A	#N/A			-1.3859	1.3859	-2.08454	2.1956	0.182631	#N/A	#NUM!	#NUM!	#NUM!	#NUM!	#NUM!	#NUM!	#NUM!
#N/A	#N/A	#N/A	#N/A	#N/A			-1.3859	1.3859	-2.08454	2.1956	0.182631	#N/A	#NUM!	#NUM!	#NUM!	#NUM!	#NUM!	#NUM!	#NUM!
#N/A	#N/A	#N/A	#N/A	#N/A			-1.3859	1.3859	-2.08454	2.1956	0.182631	#N/A	#NUM!	#NUM!	#NUM!	#NUM!	#NUM!	#NUM!	#NUM!
#N/A	#N/A	#N/A	#N/A	#N/A			-1.3859	1.3859	-2.08454	2.1956	0.182631	#N/A	#NUM!	#NUM!	#NUM!	#NUM!	#NUM!	#NUM!	#NUM!
#N/A	#N/A	#N/A	#N/A	#N/A			-1.3859	1.3859	-2.08454	2.1956	0.182631	#N/A	#NUM!	#NUM!	#NUM!	#NUM!	#NUM!	#NUM!	#NUM!
#N/A	#N/A	#N/A	#N/A	#N/A			-1.3859	1.3859	-2.08454	2.1956	0.182631	#N/A	#NUM!	#NUM!	#NUM!	#NUM!	#NUM!	#NUM!	#NUM!
#N/A	#N/A	#N/A	#N/A	#N/A			-1.3859	1.3859	-2.08454	2.1956	0.182631	#N/A	#NUM!	#NUM!	#NUM!	#NUM!	#NUM!	#NUM!	#NUM!
#N/A	#N/A	#N/A	#N/A	#N/A			-1.3859	1.3859	-2.08454	2.1956	0.182631	#N/A	#NUM!	#NUM!	#NUM!	#NUM!	#NUM!	#NUM!	#NUM!
#N/A	#N/A	#N/A	#N/A	#N/A			-1.3859	1.3859	-2.08454	2.1956	0.182631	#N/A	#NUM!	#NUM!	#NUM!	#NUM!	#NUM!	#NUM!	#NUM!
#N/A	#N/A	#N/A	#N/A	#N/A			-1.3859	1.3859	-2.08454	2.1956	0.182631	#N/A	#NUM!	#NUM!	#NUM!	#NUM!	#NUM!	#NUM!	#NUM!
#N/A	#N/A	#N/A	#N/A	#N/A			-1.3859	1.3859	-2.08454	2.1956	0.182631	#N/A	#NUM!	#NUM!	#NUM!	#NUM!	#NUM!	#NUM!	#NUM!
#N/A	#N/A	#N/A	#N/A	#N/A			-1.3859	1.3859	-2.08454	2.1956	0.182631	#N/A	#NUM!	#NUM!	#NUM!	#NUM!	#NUM!	#NUM!	#NUM!
#N/A	#N/A	#N/A	#N/A	#N/A			-1.3859	1.3859	-2.08454	2.1956	0.182631	#N/A	#NUM!	#NUM!	#NUM!	#NUM!	#NUM!	#NUM!	#NUM!
#N/A	#N/A	#N/A	#N/A	#N/A			-1.3859	1.3859	-2.08454	2.1956	0.182631	#N/A	#NUM!	#NUM!	#NUM!	#NUM!	#NUM!	#NUM!	#NUM!
#N/A	#N/A	#N/A	#N/A	#N/A			-1.3859	1.3859	-2.08454	2.1956	0.182631	#N/A	#NUM!	#NUM!	#NUM!	#NUM!	#NUM!	#NUM!	#NUM!
#N/A	#N/A	#N/A	#N/A	#N/A			-1.3859	1.3859	-2.08454	2.1956	0.182631	#N/A	#NUM!	#NUM!	#NUM!	#NUM!	#NUM!	#NUM!	#NUM!
#N/A	#N/A	#N/A	#N/A	#N/A			-1.3859	1.3859	-2.08454	2.1956	0.182631	#N/A	#NUM!	#NUM!	#NUM!	#NUM!	#NUM!	#NUM!	#NUM!
#N/A	#N/A	#N/A	#N/A	#N/A			-1.3859	1.3859	-2.08454	2.1956	0.182631	#N/A	#NUM!	#NUM!	#NUM!	#NUM!	#NUM!	#NUM!	#NUM!
#N/A	#N/A	#N/A	#N/A	#N/A			-1.3859	1.3859	-2.08454	2.1956	0.182631	#N/A	#NUM!	#NUM!	#NUM!	#NUM!	#NUM!	#NUM!	#NUM!
#N/A	#N/A	#N/A	#N/A	#N/A			-1.3859	1.3859	-2.08454	2.1956	0.182631	#N/A	#NUM!	#NUM!	#NUM!	#NUM!	#NUM!	#NUM!	#NUM!
#N/A	#N/A	#N/A	#N/A	#N/A			-1.3859	1.3859	-2.08454	2.1956	0.182631	#N/A	#NUM!	#NUM!	#NUM!	#NUM!	#NUM!	#NUM!	#NUM!
#N/A	#N/A	#N/A	#N/A	#N/A			-1.3859	1.3859	-2.08454	2.1956	0.182631	#N/A	#NUM!	#NUM!	#NUM!	#NUM!	#NUM!	#NUM!	#NUM!
#N/A	#N/A	#N/A	#N/A	#N/A			-1.3859	1.3859	-2.08454	2.1956	0.182631	#N/A	#NUM!	#NUM!	#NUM!	#NUM!	#NUM!	#NUM!	#NUM!
#N/A	#N/A	#N/A	#N/A	#N/A			-1.3859	1.3859	-2.08454	2.1956	0.182631	#N/A	#NUM!	#NUM!	#NUM!	#NUM!	#NUM!	#NUM!	#NUM!
#N/A	#N/A	#N/A	#N/A	#N/A			-1.3859	1.3859	-2.08454	2.1956	0.182631	#N/A	#NUM!	#NUM!	#NUM!	#NUM!	#NUM!	#NUM!	#NUM!
#N/A	#N/A	#N/A	#N/A	#N/A			-1.3859	1.3859	-2.08454	2.1956	0.182631	#N/A	#NUM!	#NUM!	#NUM!	#NUM!	#NUM!	#NUM!	#NUM!
#N/A	#N/A	#N/A	#N/A	#N/A			-1.3859	1.3859	-2.08454	2.1956	0.182631	#N/A	#NUM!	#NUM!	#NUM!	#NUM!	#NUM!	#NUM!	#NUM!
#N/A	#N/A	#N/A	#N/A	#N/A			-1.3859	1.3859	-2.08454	2.1956	0.182631	#N/A	#NUM!	#NUM!	#NUM!	#NUM!	#NUM!	#NUM!	#NUM!
#N/A	#N/A	#N/A	#N/A	#N/A			-1.3859	1.3859	-2.08454	2.1956	0.182631	#N/A	#NUM!	#NUM!	#NUM!	#NUM!	#NUM!	#NUM!	#NUM!
#N/A	#N/A	#N/A	#N/A	#N/A			-1.3859	1.3859	-2.08454	2.1956	0.182631	#N/A	#NUM!	#NUM!	#NUM!	#NUM!	#NUM!	#NUM!	#NUM!
#N/A	#N/A	#N/A	#N/A	#N/A			-1.3859	1.3859	-2.08454	2.1956	0.182631	#N/A	#NUM!	#NUM!	#NUM!	#NUM!	#NUM!	#NUM!	#NUM!
#N/A	#N/A	#N/A	#N/A	#N/A			-1.3859	1.3859	-2.08454	2.1956	0.182631	#N/A	#NUM!	#NUM!	#NUM!	#NUM!	#NUM!	#NUM!	#NUM!
#N/A	#N/A	#N/A	#N/A	#N/A			-1.3859	1.3859	-2.08454	2.1956	0.182631	#N/A	#NUM!	#NUM!	#NUM!	#NUM!	#NUM!	#NUM!	#NUM!
#N/A	#N/A	#N/A	#N/A	#N/A			-1.3859	1.3859	-2.08454	2.1956	0.182631	#N/A	#NUM!	#NUM!	#NUM!	#NUM!	#NUM!	#NUM!	#NUM!
#N/A	#N/A	#N/A	#N/A	#N/A			-1.3859	1.3859	-2.08454	2.1956	0.182631	#N/A	#NUM!	#NUM!	#NUM!	#NUM!	#NUM!	#NUM!	#NUM!
#N/A	#N/A	#N/A	#N/A	#N/A			-1.3859	1.3859	-2.08454	2.1956	0.182631	#N/A	#NUM!	#NUM!	#NUM!	#NUM!	#NUM!	#NUM!	#NUM!
#N/A	#N/A	#N/A	#N/A	#N/A			-1.3859	1.3859	-2.08454	2.1956	0.182631	#N/A	#NUM!	#NUM!	#NUM!	#NUM!	#NUM!	#NUM!	#NUM!
#N/A	#N/A	#N/A	#N/A	#N/A			-1.3859	1.3859	-2.08454	2.1956	0.182631	#N/A	#NUM!	#NUM!	#NUM!	#NUM!	#NUM!	#NUM!	#NUM!
#N/A	#N/A	#N/A	#N/A	#N/A			-1.3859	1.3859	-2.08454	2.1956	0.182631	#N/A	#NUM!	#NUM!	#NUM!	#NUM!	#NUM!	#NUM!	#NUM!
#N/A	#N/A	#N/A	#N/A	#N/A			-1.3859	1.3859	-2.08454	2.1956	0.182631	#N/A	#NUM!	#NUM!	#NUM!	#NUM!	#NUM!	#NUM!	#NUM!
#N/A	#N/A	#N/A	#N/A	#N/A			-1.3859	1.3859	-2.08454	2.1956	0.182631	#N/A	#NUM!	#NUM!	#NUM!	#NUM!	#NUM!	#NUM!	#NUM!
#N/A	#N/A	#N/A	#N/A	#N/A			-1.3859	1.3859	-2.08454	2.1956	0.182631	#N/A	#NUM!	#NUM!	#NUM!	#NUM!	#NUM!	#NUM!	#NUM!
#N/A	#N/A	#N/A	#N/A	#N/A			-1.3859	1.3859	-2.08454	2.1956	0.182631	#N/A	#NUM!	#NUM!	#NUM!	#NUM!	#NUM!	#NUM!	#NUM!
#N/A	#N/A	#N/A	#N/A	#N/A			-1.3859	1.3859	-2.08454	2.1956	0.182631	#N/A	#NUM!	#NUM!	#NUM!	#NUM!	#NUM!	#NUM!	#NUM!
#N/A	#N/A	#N/A	#N/A	#N/A			-1.3859	1.3859	-2.08454	2.1956	0.182631	#N/A	#NUM!	#NUM!	#NUM!	#NUM!	#NUM!	#NUM!	#NUM!
#N/A	#N/A	#N/A	#N/A	#N/A			-1.3859	1.3859	-2.08454	2.1956	0.182631	#N/A	#NUM!	#NUM!	#NUM!	#NUM!	#NUM!	#NUM!	#NUM!
#N/A	#N/A	#N/A	#N/A	#N/A			-1.3859	1.3859	-2.08454	2.1956	0.182631	#N/A	#NUM!	#NUM!	#NUM!	#NUM!	#NUM!	#NUM!	#NUM!
#N/A	#N/A	#N/A	#N/A	#N/A			-1.3859	1.3859	-2.08454	2.1956	0.182631	#N/A	#NUM!	#NUM!	#NUM!	#NUM!	#NUM!	#NUM!	#NUM!
#N/A	#N/A	#N/A	#N/A	#N/A			-1.3859	1.3859	-2.08454	2.1956	0.182631	#N/A	#NUM!	#NUM!	#NUM!	#NUM!	#NUM!	#NUM!	#NUM!
#N/A	#N/A	#N/A	#N/A	#N/A			-1.3859	1.3859	-2.08454	2.1956	0.182631	#N/A	#NUM!	#NUM!	#NUM!	#NUM!	#NUM!	#NUM!	#NUM!
#N/A	#N/A	#N/A	#N/A	#N/A			-1.3859	1.3859	-2.08454	2.1956	0.182631	#N/A	#NUM!	#NUM!	#NUM!	#NUM!	#NUM!	#NUM!	#NUM!
#N/A	#N/A	#N/A	#N/A	#N/A			-1.3859	1.3859	-2.08454	2.1956	0.182631	#N/A	#NUM!	#NUM!	#NUM!	#NUM!	#NUM!	#NUM!	#NUM!
#N/A	#N/A	#N/A	#N/A	#N/A			-1.3859	1.3859	-2.08454	2.1956	0.182631	#N/A	#NUM!	#NUM!	#NUM!	#NUM!	#NUM!	#NUM!	#NUM!
#N/A	#N/A	#N/A	#N/A	#N/A			-1.3859	1.3859	-2.08454	2.1956	0.182631	#N/A	#NUM!	#NUM!	#NUM!	#NUM!	#NUM!	#NUM!	#NUM!
#N/A	#N/A	#N/A	#N/A	#N/A			-1.3859	1.3859	-2.08454	2.1956	0.182631	#N/A	#NUM!	#NUM!	#NUM!	#NUM!	#NUM!	#NUM!	#NUM!
#N/A	#N/A	#N/A	#N/A	#N/A			-1.3859	1.3859	-2.08454	2.1956	0.182631	#N/A	#NUM!	#NUM!	#NUM!	#NUM!	#NUM!	#NUM!	#NUM!
#N/A	#N/A	#N/A	#N/A	#N/A			-1.3859	1.3859	-2.08454	2.1956	0.182631	#N/A	#NUM!	#NUM!	#NUM!	#NUM!	#NUM!	#NUM!	#NUM!
#N/A	#N/A	#N/A	#N/A	#N/A			-1.3859	1.3859	-2.08454	2.1956	0.182631	#N/A	#NUM!	#NUM!	#NUM!	#NUM!	#NUM!	#NUM!	#NUM!
#N/A	#N/A	#N/A	#N/A	#N/A			-1.3859	1.3859	-2.08454	2.1956	0.182631	#N/A	#NUM!	#NUM!	#NUM!	#NUM!	#NUM!	#NUM!	#NUM!
#N/A	#N/A	#N/A	#N/A	#N/A			-1.3859	1.3859	-2.08454	2.1956	0.182631	#N/A	#NUM!	#NUM!	#NUM!	#NUM!	#NUM!	#NUM!	#NUM!
#N/A	#N/A	#N/A	#N/A	#N/A			-1.3859	1.3859	-2.08454	2.1956	0.182631	#N/A	#NUM!	#NUM!	#NUM!	#NUM!	#NUM!	#NUM!	#NUM!
#N/A	#N/A	#N/A	#N/A	#N/A			-1.3859	1.3859	-2.08454	2.1956	0.182631	#N/A	#NUM!	#NUM!	#NUM!	#NUM!	#NUM!	#NUM!	#NUM!
#N/A	#N/A	#N/A	#N/A	#N/A			-1.3859	1.3859	-2.08454	2.1956	0.182631	#N/A	#NUM!	#NUM!	#NUM!	#NUM!	#NUM!	#NUM!	#NUM!
#N/A	#N/A	#N/A	#N/A	#N/A			-1.3859	1.3859	-2.08454	2.1956	0.182631	#N/A	#NUM!	#NUM!	#NUM!	#NUM!	#NUM!	#NUM!	#NUM!
#N/A	#N/A	#N/A	#N/A	#N/A			-1.3859	1.3859	-2.08454	2.1956	0.182631	#N/A	#NUM!	#NUM!	#NUM!	#NUM!	#NUM!	#NUM!	#NUM!
#N/A	#N/A	#N/A	#N/A	#N/A			-1.3859	1.3859	-2.08454	2.1956	0.182631	#N/A	#NUM!	#NUM!	#NUM!	#NUM!	#NUM!	#NUM!	#NUM!
#N/A	#N/A	#N/A	#N/A	#N/A			-1.3859	1.3859	-2.08454	2.1956	0.182631	#N/A	#NUM!	#NUM!	#NUM!	#NUM!	#NUM!	#NUM!	#NUM!
#N/A	#N/A	#N/A	#N/A	#N/A			-1.3859	1.3859	-2.08454	2.1956	0.182631	#N/A	#NUM!	#NUM!	#NUM!	#NUM!	#NUM!	#NUM!	#NUM!
#N/A	#N/A	#N/A	#N/A	#N/A			-1.3859	1.3859	-2.08454	2.1956	0.182631	#N/A	#NUM!	#NUM!	#NUM!	#NUM!	#NUM!	#NUM!	#NUM!
#N/A	#N/A	#N/A	#N/A	#N/A			-1.3859	1.3859	-2.08454	2.1956	0.182631	#N/A	#NUM!	#NUM!	#NUM!	#NUM!	#NUM!	#NUM!	#NUM!
#N/A	#N/A	#N/A	#N/A	#N/A			-1.3859	1.3859	-2.08454	2.1956	0.182631	#N/A	#NUM!	#NUM!	#NUM!	#NUM!	#NUM!	#NUM!	#NUM!
#N/A	#N/A	#N/A	#N/A	#N/A			-1.3859	1.3859	-2.08454	2.1956	0.182631	#N/A	#NUM!	#NUM!	#NUM!	#NUM!	#NUM!	#NUM!	#NUM!
#N/A	#N/A	#N/A	#N/A	#N/A			-1.3859	1.3859	-2.08454	2.1956	0.182631	#N/A	#NUM!	#NUM!	#NUM!	#NUM!	#NUM!	#NUM!	#NUM!
#N/A	#N/A	#N/A	#N/A	#N/A			-1.3859	1.3859	-2.08454	2.1956	0.182631	#N/A	#NUM!	#NUM!	#NUM!	#NUM!	#NUM!	#NUM!	#NUM!
#N/A	#N/A	#N/A	#N/A	#N/A			-1.3859	1.3859	-2.08454	2.1956	0.182631	#N/A	#NUM!	#NUM!	#NUM!	#NUM!	#NUM!	#NUM!	#NUM!
#N/A	#N/A	#N/A	#N/A	#N/A			-1.3859	1.3859	-2.08454	2.1956	0.182631	#N/A	#NUM!	#NUM!	#NUM!	#NUM!	#NUM!	#NUM!	#NUM!
#N/A	#N/A	#N/A	#N/A	#N/A			-1.3859	1.3859	-2.08454	2.1956	0.182631	#N/A	#NUM!	#NUM!	#NUM!	#NUM!	#NUM!	#NUM!	#NUM!
#N/A	#N/A	#N/A	#N/A	#N/A			-1.3859	1.3859	-2.08454	2.1956	0.182631	#N/A	#NUM!	#NUM!	#NUM!	#NUM!	#NUM!	#NUM!	#NUM!
#N/A	#N/A	#N/A	#N/A	#N/A			-1.3859	1.3859	-2.08454	2.1956	0.182631	#N/A	#NUM!	#NUM!	#NUM!	#NUM!	#NUM!	#NUM!	#NUM!
#N/A	#N/A	#N/A	#N/A	#N/A			-1.3859	1.3859	-2.08454	2.1956	0.182631	#N/A	#NUM!	#NUM!	#NUM!	#NUM!	#NUM!	#NUM!	#NUM!
#N/A	#N/A	#N/A	#N/A	#N/A			-1.3859	1.3859	-2.08454	2.1956	0.182631	#N/A	#NUM!	#NUM!	#NUM!	#NUM!	#NUM!	#NUM!	#NUM!
#N/A	#N/A	#N/A	#N/A	#N/A			-1.3859	1.3859	-2.08454	2.1956	0.182631	#N/A	#NUM!	#NUM!	#NUM!	#NUM!	#NUM!	#NUM!	#NUM!
#N/A	#N/A	#N/A	#N/A	#N/A			-1.3859	1.3859	-2.08454	2.1956	0.182631	#N/A	#NUM!	#NUM!	#NUM!	#NUM!	#NUM!	#NUM!	#NUM!
#N/A	#N/A	#N/A	#N/A	#N/A			-1.3859	1.3859	-2.08454	2.1956	0.182631	#N/A	#NUM!	#NUM!	#NUM!	#NUM!	#NUM!	#NUM!	#NUM!
#N/A	#N/A	#N/A	#N/A	#N/A			-1.3859	1.3859	-2.08454	2.1956	0.182631	#N/A	#NUM!	#NUM!	#NUM!	#NUM!	#NUM!	#NUM!	#NUM!
#N/A	#N/A	#N/A	#N/A	#N/A			-1.3859	1.3859	-2.08454	2.1956	0.182631	#N/A	#NUM!	#NUM!	#NUM!	#NUM!	#NUM!	#NUM!	#NUM!
#N/A	#N/A	#N/A	#N/A	#N/A			-1.3859	1.3859	-2.08454	2.1956	0.182631	#N/A	#NUM!	#NUM!	#NUM!	#NUM!	#NUM!	#NUM!	#NUM!
#N/A	#N/A	#N/A	#N/A	#N/A			-1.3859	1.3859	-2.08454	2.1956	0.182631	#N/A	#NUM!	#NUM!	#NUM!	#NUM!	#NUM!	#NUM!	#NUM!
#N/A	#N/A	#N/A	#N/A	#N/A			-1.3859	1.3859	-2.08454	2.1956	0.182631	#N/A	#NUM!	#NUM!	#NUM!	#NUM!	#NUM!	#NUM!	#NUM!
#N/A	#N/A	#N/A	#N/A	#N/A			-1.3859	1.3859	-2.08454	2.1956	0.182631	#N/A	#NUM!	#NUM!	#NUM!	#NUM!	#NUM!	#NUM!	#NUM!
#N/A	#N/A	#N/A	#N/A	#N/A			-1.3859	1.3859	-2.08454	2.1956	0.182631	#N/A	#NUM!	#NUM!	#NUM!	#NUM!	#NUM!	#NUM!	#NUM!
#N/A	#N/A	#N/A	#N/A	#N/A			-1.3859	1.3859	-2.08454	2.1956	0.182631	#N/A	#NUM!	#NUM!	#NUM!	#NUM!	#NUM!	#NUM!	#NUM!
#N/A	#N/A	#N/A	#N/A	#N/A			-1.3859	1.3859	-2.08454	2.1956	0.182631	#N/A	#NUM!	#NUM!	#NUM!	#NUM!	#NUM!	#NUM!	#NUM!
#N/A	#N/A	#N/A	#N/A	#N/A			-1.3859	1.3859	-2.08454	2.1956	0.182631	#N/A	#NUM!	#NUM!	#NUM!	#NUM!	#NUM!	#NUM!	#NUM!
#N/A	#N/A	#N/A	#N/A	#N/A			-1.3859	1.3859	-2.08454	2.1956	0.182631	#N/A	#NUM!	#NUM!	#NUM!	#NUM!	#NUM!	#NUM!	#NUM!
#N/A	#N/A	#N/A	#N/A	#N/A			-1.3859	1.3859	-2.08454	2.1956	0.182631	#N/A	#NUM!	#NUM!	#NUM!	#NUM!	#NUM!	#NUM!	#NUM!
#N/A	#N/A	#N/A	#N/A	#N/A			-1.3859	1.3859	-2.08454	2.1956	0.182631	#N/A	#NUM!	#NUM!	#NUM!	#NUM!	#NUM!	#NUM!	#NUM!
#N/A	#N/A	#N/A	#N/A	#N/A			-1.3859	1.3859	-2.08454	2.1956	0.182631	#N/A	#NUM!	#NUM!	#NUM!	#NUM!	#NUM!	#NUM!	#NUM!
#N/A	#N/A	#N/A	#N/A	#N/A			-1.3859	1.3859	-2.08454	2.1956	0.182631	#N/A	#NUM!	#NUM!	#NUM!	#NUM!	#NUM!	#NUM!	#NUM!
#N/A	#N/A	#N/A	#N/A	#N/A			-1.3859	1.3859	-2.08454	2.1956	0.182631	#N/A	#NUM!	#NUM!	#NUM!	#NUM!	#NUM!	#NUM!	#NUM!
#N/A	#N/A	#N/A	#N/A	#N/A			-1.3859	1.3859	-2.08454	2.1956	0.182631	#N/A	#NUM!	#NUM!	#NUM!	#NUM!	#NUM!	#NUM!	#NUM!
#N/A	#N/A	#N/A	#N/A	#N/A			-1.3859	1.3859	-2.08454	2.1956	0.182631	#N/A	#NUM!	#NUM!	#NUM!	#NUM!	#NUM!	#NUM!	#NUM!
#N/A	#N/A	#N/A	#N/A	#N/A			-1.3859	1.3859	-2.08454	2.1956	0.182631	#N/A	#NUM!	#NUM!	#NUM!	#NUM!	#NUM!	#NUM!	#NUM!
#N/A	#N/A	#N/A	#N/A	#N/A			-1.3859	1.3859	-2.08454	2.1956	0.182631	#N/A	#NUM!	#NUM!	#NUM!	#NUM!	#NUM!	#NUM!	#NUM!
#N/A	#N/A	#N/A	#N/A	#N/A			-1.3859	1.3859	-2.08454	2.1956	0.182631	#N/A	#NUM!	#NUM!	#NUM!	#NUM!	#NUM!	#NUM!	#NUM!
#N/A	#N/A	#N/A	#N/A	#N/A			-1.3859	1.3859	-2.08454	2.1956	0.182631	#N/A	#NUM!	#NUM!	#NUM!	#NUM!	#NUM!	#NUM!	#NUM!
#N/A	#N/A	#N/A	#N/A	#N/A			-1.3859	1.3859	-2.08454	2.1956	0.182631	#N/A	#NUM!	#NUM!	#NUM!	#NUM!	#NUM!	#NUM!	#NUM!
#N/A	#N/A	#N/A	#N/A	#N/A			-1.3859	1.3859	-2.08454	2.1956	0.182631	#N/A	#NUM!	#NUM!	#NUM!	#NUM!	#NUM!	#NUM!	#NUM!
#N/A	#N/A	#N/A	#N/A	#N/A			-1.3859	1.3859	-2.08454	2.1956	0.182631	#N/A	#NUM!	#NUM!	#NUM!	#NUM!	#NUM!	#NUM!	#NUM!
#N/A	#N/A	#N/A	#N/A	#N/A			-1.3859	1.3859	-2.08454	2.1956	0.182631	#N/A	#NUM!	#NUM!	#NUM!	#NUM!	#NUM!	#NUM!	#NUM!
#N/A	#N/A	#N/A	#N/A	#N/A			-1.3859	1.3859	-2.08454	2.1956	0.182631	#N/A	#NUM!	#NUM!	#NUM!	#NUM!	#NUM!	#NUM!	#NUM!
#N/A	#N/A	#N/A	#N/A	#N/A			-1.3859	1.3859	-2.08454	2.1956	0.182631	#N/A	#NUM!	#NUM!	#NUM!	#NUM!	#NUM!	#NUM!	#NUM!
#N/A	#N/A	#N/A	#N/A	#N/A			-1.3859	1.3859	-2.08454	2.1956	0.182631	#N/A	#NUM!	#NUM!	#NUM!	#NUM!	#NUM!	#NUM!	#NUM!
#N/A	#N/A	#N/A	#N/A	#N/A			-1.3859	1.3859	-2.08454	2.1956	0.182631	#N/A	#NUM!	#NUM!	#NUM!	#NUM!	#NUM!	#NUM!	#NUM!
#N/A	#N/A	#N/A	#N/A	#N/A			-1.3859	1.3859	-2.08454	2.1956	0.182631	#N/A	#NUM!	#NUM!	#NUM!	#NUM!	#NUM!	#NUM!	#NUM!
#N/A	#N/A	#N/A	#N/A	#N/A			-1.3859	1.3859	-2.08454	2.1956	0.182631	#N/A	#NUM!	#NUM!	#NUM!	#NUM!	#NUM!	#NUM!	#NUM!
#N/A	#N/A	#N/A	#N/A	#N/A			-1.3859	1.3859	-2.08454	2.1956	0.182631	#N/A	#NUM!	#NUM!	#NUM!	#NUM!	#NUM!	#NUM!	#NUM!
#N/A	#N/A	#N/A	#N/A	#N/A			-1.3859	1.3859	-2.08454	2.1956	0.182631	#N/A	#NUM!	#NUM!	#NUM!	#NUM!	#NUM!	#NUM!	#NUM!
#N/A	#N/A	#N/A	#N/A	#N/A			-1.3859	1.3859	-2.08454	2.1956	0.182631	#N/A	#NUM!	#NUM!	#NUM!	#NUM!	#NUM!	#NUM!	#NUM!
#N/A	#N/A	#N/A	#N/A	#N/A			-1.3859	1.3859	-2.08454	2.1956	0.182631	#N/A	#NUM!	#NUM!	#NUM!	#NUM!	#NUM!	#NUM!	#NUM!
#N/A	#N/A	#N/A	#N/A	#N/A			-1.3859	1.3859	-2.08454	2.1956	0.182631	#N/A	#NUM!	#NUM!	#NUM!	#NUM!	#NUM!	#NUM!	#NUM!
#N/A	#N/A	#N/A	#N/A	#N/A			-1.3859	1.3859	-2.08454	2.1956	0.182631	#N/A	#NUM!	#NUM!	#NUM!	#NUM!	#NUM!	#NUM!	#NUM!
#N/A	#N/A	#N/A	#N/A	#N/A			-1.3859	1.3859	-2.08454	2.1956	0.182631	#N/A	#NUM!	#NUM!	#NUM!	#NUM!	#NUM!	#NUM!	#NUM!
#N/A	#N/A	#N/A	#N/A	#N/A			-1.3859	1.3859	-2.08454	2.1956	0.182631	#N/A	#NUM!	#NUM!	#NUM!	#NUM!	#NUM!	#NUM!	#NUM!
#N/A	#N/A	#N/A	#N/A	#N/A			-1.3859	1.3859	-2.08454	2.1956	0.182631	#N/A	#NUM!	#NUM!	#NUM!	#NUM!	#NUM!	#NUM!	#NUM!
#N/A	#N/A	#N/A	#N/A	#N/A			-1.3859	1.3859	-2.08454	2.1956	0.182631	#N/A	#NUM!	#NUM!	#NUM!	#NUM!	#NUM!	#NUM!	#NUM!
#N/A	#N/A	#N/A	#N/A	#N/A			-1.3859	1.3859	-2.08454	2.1956	0.182631	#N/A	#NUM!	#NUM!	#NUM!	#NUM!	#NUM!	#NUM!	#NUM!
#N/A	#N/A	#N/A	#N/A	#N/A			-1.3859	1.3859	-2.08454	2.1956	0.182631	#N/A	#NUM!	#NUM!	#NUM!	#NUM!	#NUM!	#NUM!	#NUM!
#N/A	#N/A	#N/A	#N/A	#N/A			-1.3859	1.3859	-2.08454	2.1956	0.182631	#N/A	#NUM!	#NUM!	#NUM!	#NUM!	#NUM!	#NUM!	#NUM!
#N/A	#N/A	#N/A	#N/A	#N/A			-1.3859	1.3859	-2.08454	2.1956	0.182631	#N/A	#NUM!	#NUM!	#NUM!	#NUM!	#NUM!	#NUM!	#NUM!
#N/A	#N/A	#N/A	#N/A	#N/A			-1.3859	1.3859	-2.08454	2.1956	0.182631	#N/A	#NUM!	#NUM!	#NUM!	#NUM!	#NUM!	#NUM!	#NUM!
#N/A	#N/A	#N/A	#N/A	#N/A			-1.3859	1.3859	-2.08454	2.1956	0.182631	#N/A	#NUM!	#NUM!	#NUM!	#NUM!	#NUM!	#NUM!	#NUM!
#N/A	#N/A	#N/A	#N/A	#N/A			-1.3859	1.3859	-2.08454	2.1956	0.182631	#N/A	#NUM!	#NUM!	#NUM!	#NUM!	#NUM!	#NUM!	#NUM!
#N/A	#N/A	#N/A	#N/A	#N/A			-1.3859	1.3859	-2.08454	2.1956	0.182631	#N/A	#NUM!	#NUM!	#NUM!	#NUM!	#NUM!	#NUM!	#NUM!
#N/A	#N/A	#N/A	#N/A	#N/A			-1.3859	1.3859	-2.08454	2.1956	0.182631	#N/A	#NUM!	#NUM!	#NUM!	#NUM!	#NUM!	#NUM!	#NUM!
#N/A	#N/A	#N/A	#N/A	#N/A			-1.3859	1.3859	-2.08454	2.1956	0.182631	#N/A	#NUM!	#NUM!	#NUM!	#NUM!	#NUM!	#NUM!	#NUM!
#N/A	#N/A	#N/A	#N/A	#N/A			-1.3859	1.3859	-2.08454	2.1956	0.182631	#N/A	#NUM!	#NUM!	#NUM!	#NUM!	#NUM!	#NUM!	#NUM!
#N/A	#N/A	#N/A	#N/A	#N/A			-1.3859	1.3859	-2.08454	2.1956	0.182631	#N/A	#NUM!	#NUM!	#NUM!	#NUM!	#NUM!	#NUM!	#NUM!
#N/A	#N/A	#N/A	#N/A	#N/A			-1.3859	1.3859	-2.08454	2.1956	0.182631	#N/A	#NUM!	#NUM!	#NUM!	#NUM!	#NUM!	#NUM!	#NUM!
#N/A	#N/A	#N/A	#N/A	#N/A			-1.3859	1.3859	-2.08454	2.1956	0.182631	#N/A	#NUM!	#NUM!	#NUM!	#NUM!	#NUM!	#NUM!	#NUM!
#N/A	#N/A	#N/A	#N/A	#N/A			-1.3859	1.3859	-2.08454	2.1956	0.182631	#N/A	#NUM!	#NUM!	#NUM!	#NUM!	#NUM!	#NUM!	#NUM!
#N/A	#N/A	#N/A	#N/A	#N/A			-1.3859	1.3859	-2.08454	2.1956	0.182631	#N/A	#NUM!	#NUM!	#NUM!	#NUM!	#NUM!	#NUM!	#NUM!
#N/A	#N/A	#N/A	#N/A	#N/A			-1.3859	1.3859	-2.08454	2.1956	0.182631	#N/A	#NUM!	#NUM!	#NUM!	#NUM!	#NUM!	#NUM!	#NUM!
#N/A	#N/A	#N/A	#N/A	#N/A			-1.3859	1.3859	-2.08454	2.1956	0.182631	#N/A	#NUM!	#NUM!	#NUM!	#NUM!	#NUM!	#NUM!	#NUM!
#N/A	#N/A	#N/A	#N/A	#N/A			-1.3859	1.3859	-2.08454	2.1956	0.182631	#N/A	#NUM!	#NUM!	#NUM!	#NUM!	#NUM!	#NUM!	#NUM!
#N/A	#N/A	#N/A	#N/A	#N/A			-1.3859	1.3859	-2.08454	2.1956	0.182631	#N/A	#NUM!	#NUM!	#NUM!	#NUM!	#NUM!	#NUM!	#NUM!
#N/A	#N/A	#N/A	#N/A	#N/A			-1.3859	1.3859	-2.08454	2.1956	0.182631	#N/A	#NUM!	#NUM!	#NUM!	#NUM!	#NUM!	#NUM!	#NUM!
#N/A	#N/A	#N/A	#N/A	#N/A			-1.3859	1.3859	-2.08454	2.1956	0.182631	#N/A	#NUM!	#NUM!	#NUM!	#NUM!	#NUM!	#NUM!	#NUM!
#N/A	#N/A	#N/A	#N/A	#N/A			-1.3859	1.3859	-2.08454	2.1956	0.182631	#N/A	#NUM!	#NUM!	#NUM!	#NUM!	#NUM!	#NUM!	#NUM!
#N/A	#N/A	#N/A	#N/A	#N/A			-1.3859	1.3859	-2.08454	2.1956	0.182631	#N/A	#NUM!	#NUM!	#NUM!	#NUM!	#NUM!	#NUM!	#NUM!
#N/A	#N/A	#N/A	#N/A	#N/A			-1.3859	1.3859	-2.08454	2.1956	0.182631	#N/A	#NUM!	#NUM!	#NUM!	#NUM!	#NUM!	#NUM!	#NUM!
#N/A	#N/A	#N/A	#N/A	#N/A			-1.3859	1.3859	-2.08454	2.1956	0.182631	#N/A	#NUM!	#NUM!	#NUM!	#NUM!	#NUM!	#NUM!	#NUM!
#N/A	#N/A	#N/A	#N/A	#N/A			-1.3859	1.3859	-2.08454	2.1956	0.182631	#N/A	#NUM!	#NUM!	#NUM!	#NUM!	#NUM!	#NUM!	#NUM!
#N/A	#N/A	#N/A	#N/A	#N/A			-1.3859	1.3859	-2.08454	2.1956	0.182631	#N/A	#NUM!	#NUM!	#NUM!	#NUM!	#NUM!	#NUM!	#NUM!
#N/A	#N/A	#N/A	#N/A	#N/A			-1.3859	1.3859	-2.08454	2.1956	0.182631	#N/A	#NUM!	#NUM!	#NUM!	#NUM!	#NUM!	#NUM!	#NUM!
#N/A	#N/A	#N/A	#N/A	#N/A			-1.3859	1.3859	-2.08454	2.1956	0.182631	#N/A	#NUM!	#NUM!	#NUM!	#NUM!	#NUM!	#NUM!	#NUM!
#N/A	#N/A	#N/A	#N/A	#N/A			-1.3859	1.3859	-2.08454	2.1956	0.182631	#N/A	#NUM!	#NUM!	#NUM!	#NUM!	#NUM!	#NUM!	#NUM!
#N/A	#N/A	#N/A	#N/A	#N/A			-1.3859	1.3859	-2.08454	2.1956	0.182631	#N/A	#NUM!	#NUM!	#NUM!	#NUM!	#NUM!	#NUM!	#NUM!
#N/A	#N/A	#N/A	#N/A	#N/A			-1.3859	1.3859	-2.08454	2.1956	0.182631	#N/A	#NUM!	#NUM!	#NUM!	#NUM!	#NUM!	#NUM!	#NUM!
#N/A	#N/A	#N/A	#N/A	#N/A			-1.3859	1.3859	-2.08454	2.1956	0.182631	#N/A	#NUM!	#NUM!	#NUM!	#NUM!	#NUM!	#NUM!	#NUM!
#N/A	#N/A	#N/A	#N/A	#N/A			-1.3859	1.3859	-2.08454	2.1956	0.182631	#N/A	#NUM!	#NUM!	#NUM!	#NUM!	#NUM!	#NUM!	#NUM!
#N/A	#N/A	#N/A	#N/A	#N/A			-1.3859	1.3859	-2.08454	2.1956	0.182631	#N/A	#NUM!	#NUM!	#NUM!	#NUM!	#NUM!	#NUM!	#NUM!
#N/A	#N/A	#N/A	#N/A	#N/A			-1.3859	1.3859	-2.08454	2.1956	0.182631	#N/A	#NUM!	#NUM!	#NUM!	#NUM!	#NUM!	#NUM!	#NUM!
#N/A	#N/A	#N/A	#N/A	#N/A			-1.3859	1.3859	-2.08454	2.1956	0.182631	#N/A	#NUM!	#NUM!	#NUM!	#NUM!	#NUM!	#NUM!	#NUM!
#N/A	#N/A	#N/A	#N/A	#N/A			-1.3859	1.3859	-2.08454	2.1956	0.182631	#N/A	#NUM!	#NUM!	#NUM!	#NUM!	#NUM!	#NUM!	#NUM!
#N/A	#N/A	#N/A	#N/A	#N/A			-1.3859	1.3859	-2.08454	2.1956	0.182631	#N/A	#NUM!	#NUM!	#NUM!	#NUM!	#NUM!	#NUM!	#NUM!
#N/A	#N/A	#N/A	#N/A	#N/A			-1.3859	1.3859	-2.08454	2.1956	0.182631	#N/A	#NUM!	#NUM!	#NUM!	#NUM!	#NUM!	#NUM!	#NUM!
#N/A	#N/A	#N/A	#N/A	#N/A			-1.3859	1.3859	-2.08454	2.1956	0.182631	#N/A	#NUM!	#NUM!	#NUM!	#NUM!	#NUM!	#NUM!	#NUM!
#N/A	#N/A	#N/A	#N/A	#N/A			-1.3859	1.3859	-2.08454	2.1956	0.182631	#N/A	#NUM!	#NUM!	#NUM!	#NUM!	#NUM!	#NUM!	#NUM!
#N/A	#N/A	#N/A	#N/A	#N/A			-1.3859	1.3859	-2.08454	2.1956	0.182631	#N/A	#NUM!	#NUM!	#NUM!	#NUM!	#NUM!	#NUM!	#NUM!
#N/A	#N/A	#N/A	#N/A	#N/A			-1.3859	1.3859	-2.08454	2.1956	0.182631	#N/A	#NUM!	#NUM!	#NUM!	#NUM!	#NUM!	#NUM!	#NUM!
#N/A	#N/A	#N/A	#N/A	#N/A			-1.3859	1.3859	-2.08454	2.1956	0.182631	#N/A	#NUM!	#NUM!	#NUM!	#NUM!	#NUM!	#NUM!	#NUM!
#N/A	#N/A	#N/A	#N/A	#N/A			-1.3859	1.3859	-2.08454	2.1956	0.182631	#N/A	#NUM!	#NUM!	#NUM!	#NUM!	#NUM!	#NUM!	#NUM!
#N/A	#N/A	#N/A	#N/A	#N/A			-1.3859	1.3859	-2.08454	2.1956	0.182631	#N/A	#NUM!	#NUM!	#NUM!	#NUM!	#NUM!	#NUM!	#NUM!
#N/A	#N/A	#N/A	#N/A	#N/A			-1.3859	1.3859	-2.08454	2.1956	0.182631	#N/A	#NUM!	#NUM!	#NUM!	#NUM!	#NUM!	#NUM!	#NUM!
#N/A	#N/A	#N/A	#N/A	#N/A			-1.3859	1.3859	-2.08454	2.1956	0.182631	#N/A	#NUM!	#NUM!	#NUM!	#NUM!	#NUM!	#NUM!	#NUM!
#N/A	#N/A	#N/A	#N/A	#N/A			-1.3859	1.3859	-2.08454	2.1956	0.182631	#N/A	#NUM!	#NUM!	#NUM!	#NUM!	#NUM!	#NUM!	#NUM!
#N/A	#N/A	#N/A	#N/A	#N/A			-1.3859	1.3859	-2.08454	2.1956	0.182631	#N/A	#NUM!	#NUM!	#NUM!	#NUM!	#NUM!	#NUM!	#NUM!
#N/A	#N/A	#N/A	#N/A	#N/A			-1.3859	1.3859	-2.08454	2.1956	0.182631	#N/A	#NUM!	#NUM!	#NUM!	#NUM!	#NUM!	#NUM!	#NUM!
#N/A	#N/A	#N/A	#N/A	#N/A			-1.3859	1.3859	-2.08454	2.1956	0.182631	#N/A	#NUM!	#NUM!	#NUM!	#NUM!	#NUM!	#NUM!	#NUM!
#N/A	#N/A	#N/A	#N/A	#N/A			-1.3859	1.3859	-2.08454	2.1956	0.182631	#N/A	#NUM!	#NUM!	#NUM!	#NUM!	#NUM!	#NUM!	#NUM!
#N/A	#N/A	#N/A	#N/A	#N/A			-1.3859	1.3859	-2.08454	2.1956	0.182631	#N/A	#NUM!	#NUM!	#NUM!	#NUM!	#NUM!	#NUM!	#NUM!
#N/A	#N/A	#N/A	#N/A	#N/A			-1.3859	1.3859	-2.08454	2.1956	0.182631	#N/A	#NUM!	#NUM!	#NUM!	#NUM!	#NUM!	#NUM!	#NUM!
#N/A	#N/A	#N/A	#N/A	#N/A			-1.3859	1.3859	-2.08454	2.1956	0.182631	#N/A	#NUM!	#NUM!	#NUM!	#NUM!	#NUM!	#NUM!	#NUM!
#N/A	#N/A	#N/A	#N/A	#N/A			-1.3859	1.3859	-2.08454	2.1956	0.182631	#N/A	#NUM!	#NUM!	#NUM!	#NUM!	#NUM!	#NUM!	#NUM!
#N/A	#N/A	#N/A	#N/A	#N/A			-1.3859	1.3859	-2.08454	2.1956	0.182631	#N/A	#NUM!	#NUM!	#NUM!	#NUM!	#NUM!	#NUM!	#NUM!
#N/A	#N/A	#N/A	#N/A	#N/A			-1.3859	1.3859	-2.08454	2.1956	0.182631	#N/A	#NUM!	#NUM!	#NUM!	#NUM!	#NUM!	#NUM!	#NUM!
#N/A	#N/A	#N/A	#N/A	#N/A			-1.3859	1.3859	-2.08454	2.1956	0.182631	#N/A	#NUM!	#NUM!	#NUM!	#NUM!	#NUM!	#NUM!	#NUM!
#N/A	#N/A	#N/A	#N/A	#N/A			-1.3859	1.3859	-2.08454	2.1956	0.182631	#N/A	#NUM!	#NUM!	#NUM!	#NUM!	#NUM!	#NUM!	#NUM!
#N/A	#N/A	#N/A	#N/A	#N/A			-1.3859	1.3859	-2.08454	2.1956	0.182631	#N/A	#NUM!	#NUM!	#NUM!	#NUM!	#NUM!	#NUM!	#NUM!
#N/A	#N/A	#N/A	#N/A	#N/A			-1.3859	1.3859	-2.08454	2.1956	0.182631	#N/A	#NUM!	#NUM!	#NUM!	#NUM!	#NUM!	#NUM!	#NUM!
#N/A	#N/A	#N/A	#N/A	#N/A			-1.3859	1.3859	-2.08454	2.1956	0.182631	#N/A	#NUM!	#NUM!	#NUM!	#NUM!	#NUM!	#NUM!	#NUM!
#N/A	#N/A	#N/A	#N/A	#N/A			-1.3859	1.3859	-2.08454	2.1956	0.182631	#N/A	#NUM!	#NUM!	#NUM!	#NUM!	#NUM!	#NUM!	#NUM!
#N/A	#N/A	#N/A	#N/A	#N/A			-1.3859	1.3859	-2.08454	2.1956	0.182631	#N/A	#NUM!	#NUM!	#NUM!	#NUM!	#NUM!	#NUM!	#NUM!
#N/A	#N/A	#N/A	#N/A	#N/A			-1.3859	1.3859	-2.08454	2.1956	0.182631	#N/A	#NUM!	#NUM!	#NUM!	#NUM!	#NUM!	#NUM!	#NUM!
#N/A	#N/A	#N/A	#N/A	#N/A			-1.3859	1.3859	-2.08454	2.1956	0.182631	#N/A	#NUM!	#NUM!	#NUM!	#NUM!	#NUM!	#NUM!	#NUM!
#N/A	#N/A	#N/A	#N/A	#N/A			-1.3859	1.3859	-2.08454	2.1956	0.182631	#N/A	#NUM!	#NUM!	#NUM!	#NUM!	#NUM!	#NUM!	#NUM!
#N/A	#N/A	#N/A	#N/A	#N/A			-1.3859	1.3859	-2.08454	2.1956	0.182631	#N/A	#NUM!	#NUM!	#NUM!	#NUM!	#NUM!	#NUM!	#NUM!
#N/A	#N/A	#N/A	#N/A	#N/A			-1.3859	1.3859	-2.08454	2.1956	0.182631	#N/A	#NUM!	#NUM!	#NUM!	#NUM!	#NUM!	#NUM!	#NUM!

## Sheet: sqrt diff v. average
Difference in square root counts plotted against average of square roots.
A measure of average density (namely the square mean root) can be obtained by squaring the values on the horizontal axis.
See the first tab for explanation of the horizontal lines.

## Sheet: sqrt diff v. average log scale
As previous graph, but horizontal axis on log scale.

## Sheet: diff v. average
As the first graph, but back-transformed so that the vertical axis is the difference in counts (not difference in square roots).

## Sheet: diff v. average log scale
As previous graph, but horizontal axis on log scale, and is the square mean root. This is a kind of average count, and is the square of the average of square roots.
